# Supplementary material for: Geographical distributions of African malaria vector sibling species and evidence for insecticide resistance
Source: Malar J. 2017 Feb 20;16:85. doi: 10.1186/s12936-017-1734-y (PMC5319841; doi:10.1186/s12936-017-1734-y)
Supplement: Supplementary file 2 — Additional file 2. Presence and background datasets for each species. Each dataset is provided in a separate worksheet within the workbook. [file 12936_2017_1734_MOESM2_ESM.xlsx]

## Sheet: arabiensis presence
ID	Identification_method_1	Identification_method_2	Capture_method_1	Capture_method_2	Capture_method_3	Capture_method_4	Start_Year	End_Year	Publication_year	Country	Latitude	Longitude	Primary_source	Secondary_source	Tertiary_source
51	Morphology	PCR (Scott, 1993)	House resting indoors				2009	2009		Chad	12.113	15.0492	Witzig C, Parry M, Morgan JC, Irving H, Steven A, Cuamba N, Kerah-Hinzoumbe C, Ranson H, Wondji CS: Genetic mapping identifies a major locus spanning P450 clusters associated with pyrethroid resistance in kdr-free Anopheles arabiensis from Chad. Heredity 2013, 110:389-397.
52	Morphology	PCR (Scott, 1993)	House resting indoors				2009	2009		Mozambique	-24.5634	33.0159	Witzig C, Parry M, Morgan JC, Irving H, Steven A, Cuamba N, Kerah-Hinzoumbe C, Ranson H, Wondji CS: Genetic mapping identifies a major locus spanning P450 clusters associated with pyrethroid resistance in kdr-free Anopheles arabiensis from Chad. Heredity 2013, 110:389-397.
53	Morphology	PCR (Scott, 1993)	Larval collection				2009	2010		Ethiopia	6.1111	37.5962	Massebo F, Balkew M, Gebre-Michael T, Lindtjorn B: Blood meal origins and insecticide susceptibility of Anopheles arabiensis from Chano in South-West Ethiopia. Parasites & Vectors 2013, 6.
59	PCR-RFLP (Fanello, 2002)		Larval collection				2008	2009		Cameroon	9.39194	13.5025	Nwane P, Etang J, Chouaibou M, Toto JC, Koffi A, Mimpfoundi R, Simard F: Multiple insecticide resistance mechanisms in Anopheles gambiae s.l. populations from Cameroon, Central Africa. Parasites & Vectors 2013, 6.
61	Morphology	PCR (Bass, 2008)	House resting indoors				2011	2011		United Republic of Tanzania	-1.95906	31.4249	Protopopoff N, Matowo J, Malima R, Kavishe R, Kaaya R, Wright A, West PA, Kleinschmidt I, Kisinza W, Mosha FW, Rowland M: High level of resistance in the mosquito Anopheles gambiae to pyrethroid insecticides and reduced susceptibility to bendiocarb in north-western Tanzania. Malaria Journal 2013, 12:149.
62	Morphology	PCR (Bass, 2008)	House resting indoors				2011	2011		United Republic of Tanzania	-2.07898	31.5456	Protopopoff N, Matowo J, Malima R, Kavishe R, Kaaya R, Wright A, West PA, Kleinschmidt I, Kisinza W, Mosha FW, Rowland M: High level of resistance in the mosquito Anopheles gambiae to pyrethroid insecticides and reduced susceptibility to bendiocarb in north-western Tanzania. Malaria Journal 2013, 12:149.
63	Morphology	PCR (Bass, 2008)	House resting indoors				2011	2011		United Republic of Tanzania	-1.86769	31.4049	Protopopoff N, Matowo J, Malima R, Kavishe R, Kaaya R, Wright A, West PA, Kleinschmidt I, Kisinza W, Mosha FW, Rowland M: High level of resistance in the mosquito Anopheles gambiae to pyrethroid insecticides and reduced susceptibility to bendiocarb in north-western Tanzania. Malaria Journal 2013, 12:149.
68	Morphology	PCR (Bass, 2008)	House resting indoors				2011	2011		United Republic of Tanzania	-2.05186	31.4463	Protopopoff N, Matowo J, Malima R, Kavishe R, Kaaya R, Wright A, West PA, Kleinschmidt I, Kisinza W, Mosha FW, Rowland M: High level of resistance in the mosquito Anopheles gambiae to pyrethroid insecticides and reduced susceptibility to bendiocarb in north-western Tanzania. Malaria Journal 2013, 12:149.
76	PCR (Scott, 1993)	PCR (Favia, 2001)	Larval collection				2008	2008		Burkina Faso	11.1461	-3.06255	Namountougou M, Diabate A, Etang J, Bass C, Sawadogo SP, Gnankinie O, Baldet T, Martin T, Chandre F, Simard F, Dabire RK: First report of the L1014S kdr mutation in wild populations of Anopheles gambiae M and S molecular forms in Burkina Faso (West Africa). Acta Tropica 2013, 125:123-127.
77	PCR (Scott, 1993)	PCR (Favia, 2001)	Larval collection				2008	2008		Burkina Faso	10.9667	-3.25	Namountougou M, Diabate A, Etang J, Bass C, Sawadogo SP, Gnankinie O, Baldet T, Martin T, Chandre F, Simard F, Dabire RK: First report of the L1014S kdr mutation in wild populations of Anopheles gambiae M and S molecular forms in Burkina Faso (West Africa). Acta Tropica 2013, 125:123-127.
82	PCR (Scott, 1993)	PCR (Favia, 2001)	Larval collection				2008	2008		Burkina Faso	11.1667	-1.13456	Namountougou M, Diabate A, Etang J, Bass C, Sawadogo SP, Gnankinie O, Baldet T, Martin T, Chandre F, Simard F, Dabire RK: First report of the L1014S kdr mutation in wild populations of Anopheles gambiae M and S molecular forms in Burkina Faso (West Africa). Acta Tropica 2013, 125:123-127.
83	PCR (Scott, 1993)	PCR (Favia, 2001)	Larval collection				2008	2008		Burkina Faso	12.1889	-1.40027	Namountougou M, Diabate A, Etang J, Bass C, Sawadogo SP, Gnankinie O, Baldet T, Martin T, Chandre F, Simard F, Dabire RK: First report of the L1014S kdr mutation in wild populations of Anopheles gambiae M and S molecular forms in Burkina Faso (West Africa). Acta Tropica 2013, 125:123-127.
94	Morphology	PCR-RFLP (Fanello, 2002)	Larval collection				2010	2010		Burkina Faso	12.4667	-3.45	Namountougou M, Simard F, Baldet T, Diabate A, Ouedraogo JB, Martin T, Dabire RK: Multiple Insecticide Resistance in Anopheles gambiae s.l. Populations from Burkina Faso, West Africa. Plos One 2012, 7.	Dabire KR, Diabate A, Namountougou M, Toe KH, Ouari A, Kengne P, Bass C, Baldet T: Distribution of pyrethroid and DDT resistance and the L1014F kdr mutation in Anopheles gambiae s.l. from Burkina Faso (West Africa). Transactions of the Royal Society of Tropical Medicine and Hygiene 2009, 103:1113-1120.
95	Morphology	PCR-RFLP (Fanello, 2002)	Larval collection				2010	2010		Burkina Faso	11.4894	-3.52191	Namountougou M, Simard F, Baldet T, Diabate A, Ouedraogo JB, Martin T, Dabire RK: Multiple Insecticide Resistance in Anopheles gambiae s.l. Populations from Burkina Faso, West Africa. Plos One 2012, 7.
96	Morphology	PCR-RFLP (Fanello, 2002)	Larval collection				2010	2010		Burkina Faso	12.1794	-0.35167	Namountougou M, Simard F, Baldet T, Diabate A, Ouedraogo JB, Martin T, Dabire RK: Multiple Insecticide Resistance in Anopheles gambiae s.l. Populations from Burkina Faso, West Africa. Plos One 2012, 7.	Namountougou M, Diabate A, Etang J, Bass C, Sawadogo SP, Gnankinie O, Baldet T, Martin T, Chandre F, Simard F, Dabire RK: First report of the L1014S kdr mutation in wild populations of Anopheles gambiae M and S molecular forms in Burkina Faso (West Africa). Acta Tropica 2013, 125:123-127.
109	PCR (Scott, 1993)		Larval collection				2009	2009		Burkina Faso	11.1783	-4.29306	Jones CM, Toe HK, Sanou A, Namountougou M, Hughes A, Diabate A, Dabire R, Simard F, Ranson H: Additional Selection for Insecticide Resistance in Urban Malaria Vectors: DDT Resistance in Anopheles arabiensis from Bobo-Dioulasso, Burkina Faso. Plos One 2012, 7.
110	PCR (Scott, 1993)		Larval collection				2010	2010		Burkina Faso	11.1783	-4.29306	Jones CM, Toe HK, Sanou A, Namountougou M, Hughes A, Diabate A, Dabire R, Simard F, Ranson H: Additional Selection for Insecticide Resistance in Urban Malaria Vectors: DDT Resistance in Anopheles arabiensis from Bobo-Dioulasso, Burkina Faso. Plos One 2012, 7.
111	PCR (Scott, 1993)		Larval collection				2010	2010		Kenya	0.453	34.125	Bonizzoni M, Afrane Y, Dunn WA, Atieli FK, Zhou GF, Zhong DB, Li J, Githeko A, Yan GY: Comparative Transcriptome Analyses of Deltamethrin-Resistant and - Susceptible Anopheles gambiae Mosquitoes from Kenya by RNA-Seq. Plos One 2012, 7.
112	PCR (Scott, 1993)		Larval collection				2010	2010		Kenya	0.54057	34.5641	Bonizzoni M, Afrane Y, Dunn WA, Atieli FK, Zhou GF, Zhong DB, Li J, Githeko A, Yan GY: Comparative Transcriptome Analyses of Deltamethrin-Resistant and - Susceptible Anopheles gambiae Mosquitoes from Kenya by RNA-Seq. Plos One 2012, 7.
114	PCR (Scott, 1993)		Larval collection				2010	2010		Kenya	-0.03572	34.622	Bonizzoni M, Afrane Y, Dunn WA, Atieli FK, Zhou GF, Zhong DB, Li J, Githeko A, Yan GY: Comparative Transcriptome Analyses of Deltamethrin-Resistant and - Susceptible Anopheles gambiae Mosquitoes from Kenya by RNA-Seq. Plos One 2012, 7.
115	PCR (Scott, 1993)		Larval collection				2010	2010		Kenya	-0.17259	34.9198	Bonizzoni M, Afrane Y, Dunn WA, Atieli FK, Zhou GF, Zhong DB, Li J, Githeko A, Yan GY: Comparative Transcriptome Analyses of Deltamethrin-Resistant and - Susceptible Anopheles gambiae Mosquitoes from Kenya by RNA-Seq. Plos One 2012, 7.
116	PCR (Scott, 1993)		Larval collection				2010	2010		Kenya	-0.11086	35.1116	Bonizzoni M, Afrane Y, Dunn WA, Atieli FK, Zhou GF, Zhong DB, Li J, Githeko A, Yan GY: Comparative Transcriptome Analyses of Deltamethrin-Resistant and - Susceptible Anopheles gambiae Mosquitoes from Kenya by RNA-Seq. Plos One 2012, 7.
117	Morphology	PCR (Scott, 1993)	House resting indoors				2009	2009		Kenya	-0.47647	34.3179	Kawada H, Dida GO, Ohashi K, Komagata O, Kasai S, Tomita T, Sonye G, Maekawa Y, Mwatele C, Njenga SM, et al: Multimodal Pyrethroid Resistance in Malaria Vectors, Anopheles gambiae s.s., Anopheles arabiensis, and Anopheles funestus s.s. in Western Kenya. Plos One 2011, 6.
118	Morphology	PCR (Scott, 1993)	House resting indoors				2009	2009		Kenya	-0.48805	34.3131	Kawada H, Dida GO, Ohashi K, Komagata O, Kasai S, Tomita T, Sonye G, Maekawa Y, Mwatele C, Njenga SM, et al: Multimodal Pyrethroid Resistance in Malaria Vectors, Anopheles gambiae s.s., Anopheles arabiensis, and Anopheles funestus s.s. in Western Kenya. Plos One 2011, 6.
119	Morphology	PCR (Scott, 1993)	House resting indoors				2010	2010		Kenya	-0.48805	34.3131	Kawada H, Dida GO, Ohashi K, Komagata O, Kasai S, Tomita T, Sonye G, Maekawa Y, Mwatele C, Njenga SM, et al: Multimodal Pyrethroid Resistance in Malaria Vectors, Anopheles gambiae s.s., Anopheles arabiensis, and Anopheles funestus s.s. in Western Kenya. Plos One 2011, 6.
120	Morphology	PCR (Scott, 1993)	House resting indoors				2010	2010		Kenya	-0.47647	34.3179	Kawada H, Dida GO, Ohashi K, Komagata O, Kasai S, Tomita T, Sonye G, Maekawa Y, Mwatele C, Njenga SM, et al: Multimodal Pyrethroid Resistance in Malaria Vectors, Anopheles gambiae s.s., Anopheles arabiensis, and Anopheles funestus s.s. in Western Kenya. Plos One 2011, 6.
121	Morphology	PCR (Scott, 1993)	House resting indoors				2010	2010		Kenya	-0.45618	34.3716	Kawada H, Dida GO, Ohashi K, Komagata O, Kasai S, Tomita T, Sonye G, Maekawa Y, Mwatele C, Njenga SM, et al: Multimodal Pyrethroid Resistance in Malaria Vectors, Anopheles gambiae s.s., Anopheles arabiensis, and Anopheles funestus s.s. in Western Kenya. Plos One 2011, 6.
122	Morphology	PCR (Scott, 1993)	House resting indoors				2010	2010		Kenya	-0.48538	34.377	Kawada H, Dida GO, Ohashi K, Komagata O, Kasai S, Tomita T, Sonye G, Maekawa Y, Mwatele C, Njenga SM, et al: Multimodal Pyrethroid Resistance in Malaria Vectors, Anopheles gambiae s.s., Anopheles arabiensis, and Anopheles funestus s.s. in Western Kenya. Plos One 2011, 6.
123	Morphology	PCR (Scott, 1993)	House resting indoors				2010	2010		Kenya	-0.45775	34.4026	Kawada H, Dida GO, Ohashi K, Komagata O, Kasai S, Tomita T, Sonye G, Maekawa Y, Mwatele C, Njenga SM, et al: Multimodal Pyrethroid Resistance in Malaria Vectors, Anopheles gambiae s.s., Anopheles arabiensis, and Anopheles funestus s.s. in Western Kenya. Plos One 2011, 6.
124	Morphology	PCR (Scott, 1993)	House resting indoors				2010	2010		Kenya	-0.47189	34.0907	Kawada H, Dida GO, Ohashi K, Komagata O, Kasai S, Tomita T, Sonye G, Maekawa Y, Mwatele C, Njenga SM, et al: Multimodal Pyrethroid Resistance in Malaria Vectors, Anopheles gambiae s.s., Anopheles arabiensis, and Anopheles funestus s.s. in Western Kenya. Plos One 2011, 6.
125	Morphology	PCR (Scott, 1993)	House resting indoors				2010	2010		Kenya	-0.53034	34.0946	Kawada H, Dida GO, Ohashi K, Komagata O, Kasai S, Tomita T, Sonye G, Maekawa Y, Mwatele C, Njenga SM, et al: Multimodal Pyrethroid Resistance in Malaria Vectors, Anopheles gambiae s.s., Anopheles arabiensis, and Anopheles funestus s.s. in Western Kenya. Plos One 2011, 6.
127	Morphology	PCR (Scott, 1993)	House resting indoors	Larval collection			2009	2010		Kenya	-0.47647	34.3179	Kawada H, Dida GO, Ohashi K, Komagata O, Kasai S, Tomita T, Sonye G, Maekawa Y, Mwatele C, Njenga SM, et al: Multimodal Pyrethroid Resistance in Malaria Vectors, Anopheles gambiae s.s., Anopheles arabiensis, and Anopheles funestus s.s. in Western Kenya. Plos One 2011, 6.
128	Morphology	PCR (Scott, 1993)	House resting indoors	Larval collection			2009	2010		Kenya	-0.48805	34.3131	Kawada H, Dida GO, Ohashi K, Komagata O, Kasai S, Tomita T, Sonye G, Maekawa Y, Mwatele C, Njenga SM, et al: Multimodal Pyrethroid Resistance in Malaria Vectors, Anopheles gambiae s.s., Anopheles arabiensis, and Anopheles funestus s.s. in Western Kenya. Plos One 2011, 6.
129	Morphology	PCR (Scott, 1993)	House resting indoors	Larval collection			2009	2010		Kenya	-0.47439	34.3304	Kawada H, Dida GO, Ohashi K, Komagata O, Kasai S, Tomita T, Sonye G, Maekawa Y, Mwatele C, Njenga SM, et al: Multimodal Pyrethroid Resistance in Malaria Vectors, Anopheles gambiae s.s., Anopheles arabiensis, and Anopheles funestus s.s. in Western Kenya. Plos One 2011, 6.
130	Morphology	PCR (Scott, 1993)	House resting indoors	Larval collection			2009	2010		Kenya	-0.48568	34.3336	Kawada H, Dida GO, Ohashi K, Komagata O, Kasai S, Tomita T, Sonye G, Maekawa Y, Mwatele C, Njenga SM, et al: Multimodal Pyrethroid Resistance in Malaria Vectors, Anopheles gambiae s.s., Anopheles arabiensis, and Anopheles funestus s.s. in Western Kenya. Plos One 2011, 6.
131	Morphology	PCR (Scott, 1993)	House resting indoors	Larval collection			2009	2010		Kenya	-0.45618	34.3716	Kawada H, Dida GO, Ohashi K, Komagata O, Kasai S, Tomita T, Sonye G, Maekawa Y, Mwatele C, Njenga SM, et al: Multimodal Pyrethroid Resistance in Malaria Vectors, Anopheles gambiae s.s., Anopheles arabiensis, and Anopheles funestus s.s. in Western Kenya. Plos One 2011, 6.
132	Morphology	PCR (Scott, 1993)	House resting indoors	Larval collection			2009	2010		Kenya	-0.48538	34.377	Kawada H, Dida GO, Ohashi K, Komagata O, Kasai S, Tomita T, Sonye G, Maekawa Y, Mwatele C, Njenga SM, et al: Multimodal Pyrethroid Resistance in Malaria Vectors, Anopheles gambiae s.s., Anopheles arabiensis, and Anopheles funestus s.s. in Western Kenya. Plos One 2011, 6.
133	Morphology	PCR (Scott, 1993)	House resting indoors	Larval collection			2009	2010		Kenya	-0.45775	34.4026	Kawada H, Dida GO, Ohashi K, Komagata O, Kasai S, Tomita T, Sonye G, Maekawa Y, Mwatele C, Njenga SM, et al: Multimodal Pyrethroid Resistance in Malaria Vectors, Anopheles gambiae s.s., Anopheles arabiensis, and Anopheles funestus s.s. in Western Kenya. Plos One 2011, 6.
134	Morphology	PCR (Scott, 1993)	House resting indoors	Larval collection			2009	2010		Kenya	-0.4426	34.2505	Kawada H, Dida GO, Ohashi K, Komagata O, Kasai S, Tomita T, Sonye G, Maekawa Y, Mwatele C, Njenga SM, et al: Multimodal Pyrethroid Resistance in Malaria Vectors, Anopheles gambiae s.s., Anopheles arabiensis, and Anopheles funestus s.s. in Western Kenya. Plos One 2011, 6.
135	Morphology	PCR (Scott, 1993)	House resting indoors	Larval collection			2009	2010		Kenya	-0.4524	34.2714	Kawada H, Dida GO, Ohashi K, Komagata O, Kasai S, Tomita T, Sonye G, Maekawa Y, Mwatele C, Njenga SM, et al: Multimodal Pyrethroid Resistance in Malaria Vectors, Anopheles gambiae s.s., Anopheles arabiensis, and Anopheles funestus s.s. in Western Kenya. Plos One 2011, 6.
136	Morphology	PCR (Scott, 1993)	House resting indoors	Larval collection			2009	2010		Kenya	-0.47855	34.2858	Kawada H, Dida GO, Ohashi K, Komagata O, Kasai S, Tomita T, Sonye G, Maekawa Y, Mwatele C, Njenga SM, et al: Multimodal Pyrethroid Resistance in Malaria Vectors, Anopheles gambiae s.s., Anopheles arabiensis, and Anopheles funestus s.s. in Western Kenya. Plos One 2011, 6.
137	Morphology	PCR (Scott, 1993)	House resting indoors	Larval collection			2009	2010		Kenya	-0.46102	34.0588	Kawada H, Dida GO, Ohashi K, Komagata O, Kasai S, Tomita T, Sonye G, Maekawa Y, Mwatele C, Njenga SM, et al: Multimodal Pyrethroid Resistance in Malaria Vectors, Anopheles gambiae s.s., Anopheles arabiensis, and Anopheles funestus s.s. in Western Kenya. Plos One 2011, 6.
138	Morphology	PCR (Scott, 1993)	House resting indoors	Larval collection			2009	2010		Kenya	-0.47189	34.0907	Kawada H, Dida GO, Ohashi K, Komagata O, Kasai S, Tomita T, Sonye G, Maekawa Y, Mwatele C, Njenga SM, et al: Multimodal Pyrethroid Resistance in Malaria Vectors, Anopheles gambiae s.s., Anopheles arabiensis, and Anopheles funestus s.s. in Western Kenya. Plos One 2011, 6.
139	Morphology	PCR (Scott, 1993)	House resting indoors	Larval collection			2009	2010		Kenya	-0.46066	34.3213	Kawada H, Dida GO, Ohashi K, Komagata O, Kasai S, Tomita T, Sonye G, Maekawa Y, Mwatele C, Njenga SM, et al: Multimodal Pyrethroid Resistance in Malaria Vectors, Anopheles gambiae s.s., Anopheles arabiensis, and Anopheles funestus s.s. in Western Kenya. Plos One 2011, 6.
140	Morphology	PCR (Scott, 1993)	House resting indoors	Larval collection			2009	2010		Kenya	-0.46898	34.3092	Kawada H, Dida GO, Ohashi K, Komagata O, Kasai S, Tomita T, Sonye G, Maekawa Y, Mwatele C, Njenga SM, et al: Multimodal Pyrethroid Resistance in Malaria Vectors, Anopheles gambiae s.s., Anopheles arabiensis, and Anopheles funestus s.s. in Western Kenya. Plos One 2011, 6.
141	Morphology	PCR (Scott, 1993)	House resting indoors	Larval collection			2009	2010		Kenya	-0.49322	34.3388	Kawada H, Dida GO, Ohashi K, Komagata O, Kasai S, Tomita T, Sonye G, Maekawa Y, Mwatele C, Njenga SM, et al: Multimodal Pyrethroid Resistance in Malaria Vectors, Anopheles gambiae s.s., Anopheles arabiensis, and Anopheles funestus s.s. in Western Kenya. Plos One 2011, 6.
142	Morphology	PCR (Scott, 1993)	House resting indoors	Larval collection			2009	2010		Kenya	-0.49726	34.3427	Kawada H, Dida GO, Ohashi K, Komagata O, Kasai S, Tomita T, Sonye G, Maekawa Y, Mwatele C, Njenga SM, et al: Multimodal Pyrethroid Resistance in Malaria Vectors, Anopheles gambiae s.s., Anopheles arabiensis, and Anopheles funestus s.s. in Western Kenya. Plos One 2011, 6.
143	Morphology	PCR (Scott, 1993)	House resting indoors	Larval collection			2009	2010		Kenya	-0.48799	34.3573	Kawada H, Dida GO, Ohashi K, Komagata O, Kasai S, Tomita T, Sonye G, Maekawa Y, Mwatele C, Njenga SM, et al: Multimodal Pyrethroid Resistance in Malaria Vectors, Anopheles gambiae s.s., Anopheles arabiensis, and Anopheles funestus s.s. in Western Kenya. Plos One 2011, 6.
144	Morphology	PCR (Scott, 1993)	House resting indoors	Larval collection			2009	2010		Kenya	-0.50475	34.3584	Kawada H, Dida GO, Ohashi K, Komagata O, Kasai S, Tomita T, Sonye G, Maekawa Y, Mwatele C, Njenga SM, et al: Multimodal Pyrethroid Resistance in Malaria Vectors, Anopheles gambiae s.s., Anopheles arabiensis, and Anopheles funestus s.s. in Western Kenya. Plos One 2011, 6.
145	Morphology	PCR (Scott, 1993)	House resting indoors	Larval collection			2009	2010		Kenya	-0.49394	34.3158	Kawada H, Dida GO, Ohashi K, Komagata O, Kasai S, Tomita T, Sonye G, Maekawa Y, Mwatele C, Njenga SM, et al: Multimodal Pyrethroid Resistance in Malaria Vectors, Anopheles gambiae s.s., Anopheles arabiensis, and Anopheles funestus s.s. in Western Kenya. Plos One 2011, 6.
146	Morphology	PCR (Scott, 1993)	House resting indoors	Larval collection			2009	2010		Kenya	-0.49465	34.3032	Kawada H, Dida GO, Ohashi K, Komagata O, Kasai S, Tomita T, Sonye G, Maekawa Y, Mwatele C, Njenga SM, et al: Multimodal Pyrethroid Resistance in Malaria Vectors, Anopheles gambiae s.s., Anopheles arabiensis, and Anopheles funestus s.s. in Western Kenya. Plos One 2011, 6.
147	Morphology	PCR (Scott, 1993)	House resting indoors	Larval collection			2009	2010		Kenya	-0.50095	34.309	Kawada H, Dida GO, Ohashi K, Komagata O, Kasai S, Tomita T, Sonye G, Maekawa Y, Mwatele C, Njenga SM, et al: Multimodal Pyrethroid Resistance in Malaria Vectors, Anopheles gambiae s.s., Anopheles arabiensis, and Anopheles funestus s.s. in Western Kenya. Plos One 2011, 6.
148	Morphology	PCR (Scott, 1993)	House resting indoors	Larval collection			2009	2010		Kenya	-0.51378	34.3146	Kawada H, Dida GO, Ohashi K, Komagata O, Kasai S, Tomita T, Sonye G, Maekawa Y, Mwatele C, Njenga SM, et al: Multimodal Pyrethroid Resistance in Malaria Vectors, Anopheles gambiae s.s., Anopheles arabiensis, and Anopheles funestus s.s. in Western Kenya. Plos One 2011, 6.
149	Morphology	PCR (Scott, 1993)	House resting indoors	Larval collection			2009	2010		Kenya	-0.51972	34.3051	Kawada H, Dida GO, Ohashi K, Komagata O, Kasai S, Tomita T, Sonye G, Maekawa Y, Mwatele C, Njenga SM, et al: Multimodal Pyrethroid Resistance in Malaria Vectors, Anopheles gambiae s.s., Anopheles arabiensis, and Anopheles funestus s.s. in Western Kenya. Plos One 2011, 6.
150	Morphology	PCR (Scott, 1993)	House resting indoors	Larval collection			2009	2010		Kenya	-0.49845	34.3179	Kawada H, Dida GO, Ohashi K, Komagata O, Kasai S, Tomita T, Sonye G, Maekawa Y, Mwatele C, Njenga SM, et al: Multimodal Pyrethroid Resistance in Malaria Vectors, Anopheles gambiae s.s., Anopheles arabiensis, and Anopheles funestus s.s. in Western Kenya. Plos One 2011, 6.
151	Morphology	PCR (Scott, 1993)	House resting indoors	Larval collection			2009	2010		Kenya	-0.51081	34.3212	Kawada H, Dida GO, Ohashi K, Komagata O, Kasai S, Tomita T, Sonye G, Maekawa Y, Mwatele C, Njenga SM, et al: Multimodal Pyrethroid Resistance in Malaria Vectors, Anopheles gambiae s.s., Anopheles arabiensis, and Anopheles funestus s.s. in Western Kenya. Plos One 2011, 6.
152	Morphology	PCR (Scott, 1993)	House resting indoors	Larval collection			2009	2010		Kenya	-0.50427	34.3602	Kawada H, Dida GO, Ohashi K, Komagata O, Kasai S, Tomita T, Sonye G, Maekawa Y, Mwatele C, Njenga SM, et al: Multimodal Pyrethroid Resistance in Malaria Vectors, Anopheles gambiae s.s., Anopheles arabiensis, and Anopheles funestus s.s. in Western Kenya. Plos One 2011, 6.
153	Morphology	PCR (Scott, 1993)	House resting indoors	Larval collection			2009	2010		Kenya	-0.48776	34.3736	Kawada H, Dida GO, Ohashi K, Komagata O, Kasai S, Tomita T, Sonye G, Maekawa Y, Mwatele C, Njenga SM, et al: Multimodal Pyrethroid Resistance in Malaria Vectors, Anopheles gambiae s.s., Anopheles arabiensis, and Anopheles funestus s.s. in Western Kenya. Plos One 2011, 6.
154	Morphology	PCR (Scott, 1993)	House resting indoors	Larval collection			2009	2010		Kenya	-0.46019	34.3784	Kawada H, Dida GO, Ohashi K, Komagata O, Kasai S, Tomita T, Sonye G, Maekawa Y, Mwatele C, Njenga SM, et al: Multimodal Pyrethroid Resistance in Malaria Vectors, Anopheles gambiae s.s., Anopheles arabiensis, and Anopheles funestus s.s. in Western Kenya. Plos One 2011, 6.
155	Morphology	PCR (Scott, 1993)	House resting indoors	Larval collection			2009	2010		Kenya	-0.52757	34.3197	Kawada H, Dida GO, Ohashi K, Komagata O, Kasai S, Tomita T, Sonye G, Maekawa Y, Mwatele C, Njenga SM, et al: Multimodal Pyrethroid Resistance in Malaria Vectors, Anopheles gambiae s.s., Anopheles arabiensis, and Anopheles funestus s.s. in Western Kenya. Plos One 2011, 6.
156	Morphology	PCR (Scott, 1993)	House resting indoors	Larval collection			2009	2010		Kenya	-0.50261	34.3872	Kawada H, Dida GO, Ohashi K, Komagata O, Kasai S, Tomita T, Sonye G, Maekawa Y, Mwatele C, Njenga SM, et al: Multimodal Pyrethroid Resistance in Malaria Vectors, Anopheles gambiae s.s., Anopheles arabiensis, and Anopheles funestus s.s. in Western Kenya. Plos One 2011, 6.
161	Morphology	PCR (Scott, 1993)	Larval collection				2009	2009		Kenya	0.57068	34.5616	Mathias DK, Ochomo E, Atieli F, Ombok M, Bayoh MN, Olang G, Muhia D, Kamau L, Vulule JM, Hamel MJ, et al: Spatial and temporal variation in the kdr allele L1014S in Anopheles gambiae s.s. and phenotypic variability in susceptibility to insecticides in Western Kenya. Malaria Journal 2011, 10.
162	Morphology	PCR (Scott, 1993)	Larval collection				2009	2009		Kenya	0.45459	34.1281	Mathias DK, Ochomo E, Atieli F, Ombok M, Bayoh MN, Olang G, Muhia D, Kamau L, Vulule JM, Hamel MJ, et al: Spatial and temporal variation in the kdr allele L1014S in Anopheles gambiae s.s. and phenotypic variability in susceptibility to insecticides in Western Kenya. Malaria Journal 2011, 10.
163	Morphology	PCR (Scott, 1993)	Larval collection				2009	2009		Kenya	0.28285	34.7519	Mathias DK, Ochomo E, Atieli F, Ombok M, Bayoh MN, Olang G, Muhia D, Kamau L, Vulule JM, Hamel MJ, et al: Spatial and temporal variation in the kdr allele L1014S in Anopheles gambiae s.s. and phenotypic variability in susceptibility to insecticides in Western Kenya. Malaria Journal 2011, 10.
164	Morphology	PCR (Scott, 1993)	Larval collection				2009	2009		Kenya	0.63526	34.2751	Mathias DK, Ochomo E, Atieli F, Ombok M, Bayoh MN, Olang G, Muhia D, Kamau L, Vulule JM, Hamel MJ, et al: Spatial and temporal variation in the kdr allele L1014S in Anopheles gambiae s.s. and phenotypic variability in susceptibility to insecticides in Western Kenya. Malaria Journal 2011, 10.
165	Morphology	PCR (Scott, 1993)	Larval collection				2009	2009		Kenya	-0.07433	34.6657	Mathias DK, Ochomo E, Atieli F, Ombok M, Bayoh MN, Olang G, Muhia D, Kamau L, Vulule JM, Hamel MJ, et al: Spatial and temporal variation in the kdr allele L1014S in Anopheles gambiae s.s. and phenotypic variability in susceptibility to insecticides in Western Kenya. Malaria Journal 2011, 10.
166	Morphology	PCR (Scott, 1993)	Larval collection				2009	2009		Kenya	-0.18303	34.3838	Mathias DK, Ochomo E, Atieli F, Ombok M, Bayoh MN, Olang G, Muhia D, Kamau L, Vulule JM, Hamel MJ, et al: Spatial and temporal variation in the kdr allele L1014S in Anopheles gambiae s.s. and phenotypic variability in susceptibility to insecticides in Western Kenya. Malaria Journal 2011, 10.
167	Morphology	PCR (Scott, 1993)	Larval collection				2009	2009		Kenya	-0.16196	34.4733	Mathias DK, Ochomo E, Atieli F, Ombok M, Bayoh MN, Olang G, Muhia D, Kamau L, Vulule JM, Hamel MJ, et al: Spatial and temporal variation in the kdr allele L1014S in Anopheles gambiae s.s. and phenotypic variability in susceptibility to insecticides in Western Kenya. Malaria Journal 2011, 10.
168	Morphology	PCR (Scott, 1993)	Larval collection				2010	2010		Kenya	0.45459	34.1281	Mathias DK, Ochomo E, Atieli F, Ombok M, Bayoh MN, Olang G, Muhia D, Kamau L, Vulule JM, Hamel MJ, et al: Spatial and temporal variation in the kdr allele L1014S in Anopheles gambiae s.s. and phenotypic variability in susceptibility to insecticides in Western Kenya. Malaria Journal 2011, 10.
169	Morphology	PCR (Scott, 1993)	Larval collection				2010	2010		Kenya	0.57068	34.5616	Mathias DK, Ochomo E, Atieli F, Ombok M, Bayoh MN, Olang G, Muhia D, Kamau L, Vulule JM, Hamel MJ, et al: Spatial and temporal variation in the kdr allele L1014S in Anopheles gambiae s.s. and phenotypic variability in susceptibility to insecticides in Western Kenya. Malaria Journal 2011, 10.
170	Morphology	PCR (Scott, 1993)	Larval collection				2010	2010		Kenya	0.28285	34.7519	Mathias DK, Ochomo E, Atieli F, Ombok M, Bayoh MN, Olang G, Muhia D, Kamau L, Vulule JM, Hamel MJ, et al: Spatial and temporal variation in the kdr allele L1014S in Anopheles gambiae s.s. and phenotypic variability in susceptibility to insecticides in Western Kenya. Malaria Journal 2011, 10.
171	Morphology	PCR (Scott, 1993)	Larval collection				2010	2010		Kenya	-0.18303	34.3838	Mathias DK, Ochomo E, Atieli F, Ombok M, Bayoh MN, Olang G, Muhia D, Kamau L, Vulule JM, Hamel MJ, et al: Spatial and temporal variation in the kdr allele L1014S in Anopheles gambiae s.s. and phenotypic variability in susceptibility to insecticides in Western Kenya. Malaria Journal 2011, 10.
172	Morphology	PCR (Scott, 1993)	Larval collection				2010	2010		Kenya	-0.16196	34.4733	Mathias DK, Ochomo E, Atieli F, Ombok M, Bayoh MN, Olang G, Muhia D, Kamau L, Vulule JM, Hamel MJ, et al: Spatial and temporal variation in the kdr allele L1014S in Anopheles gambiae s.s. and phenotypic variability in susceptibility to insecticides in Western Kenya. Malaria Journal 2011, 10.
173	Morphology	PCR (Scott, 1993)	Larval collection				2010	2010		Kenya	-0.07433	34.6657	Mathias DK, Ochomo E, Atieli F, Ombok M, Bayoh MN, Olang G, Muhia D, Kamau L, Vulule JM, Hamel MJ, et al: Spatial and temporal variation in the kdr allele L1014S in Anopheles gambiae s.s. and phenotypic variability in susceptibility to insecticides in Western Kenya. Malaria Journal 2011, 10.
195	Morphology	PCR (Scott, 1993)	House resting indoors				2005	2006		Kenya	-0.13304	34.5999	Kamau L, Agai D, Matoke D, Wachira L, Gikandi G, Vulule JM: Status of insecticide susceptibility in Anopheles gambiae sensu lato and Anopheles funestus mosquitoes from Western Kenya. Journal of Insect Science 2008, 8.
196	Morphology	PCR (Scott, 1993)	House resting indoors				2005	2005		Kenya	-0.16667	34.9198	Kamau L, Agai D, Matoke D, Wachira L, Gikandi G, Vulule JM: Status of insecticide susceptibility in Anopheles gambiae sensu lato and Anopheles funestus mosquitoes from Western Kenya. Journal of Insect Science 2008, 8.
197	Morphology	PCR (Scott, 1993)	House resting indoors				2003	2003		Kenya	-0.76667	34.9333	Kamau L, Agai D, Matoke D, Wachira L, Gikandi G, Vulule JM: Status of insecticide susceptibility in Anopheles gambiae sensu lato and Anopheles funestus mosquitoes from Western Kenya. Journal of Insect Science 2008, 8.
198	Morphology	PCR (Scott, 1993)	House resting indoors				2003	2003		Kenya	-4.18333	39.4333	Kamau L, Agai D, Matoke D, Wachira L, Gikandi G, Vulule JM: Status of insecticide susceptibility in Anopheles gambiae sensu lato and Anopheles funestus mosquitoes from Western Kenya. Journal of Insect Science 2008, 8.
199	Morphology	PCR (Scott, 1993)	House resting indoors				2003	2003		Kenya	-0.73333	37.3167	Kamau L, Agai D, Matoke D, Wachira L, Gikandi G, Vulule JM: Status of insecticide susceptibility in Anopheles gambiae sensu lato and Anopheles funestus mosquitoes from Western Kenya. Journal of Insect Science 2008, 8.
200	Morphology	PCR (Scott, 1993)	House resting indoors				2004	2004		Kenya	-0.76667	34.9333	Kamau L, Agai D, Matoke D, Wachira L, Gikandi G, Vulule JM: Status of insecticide susceptibility in Anopheles gambiae sensu lato and Anopheles funestus mosquitoes from Western Kenya. Journal of Insect Science 2008, 8.
201	Morphology	PCR (Scott, 1993)	House resting indoors				2004	2004		Kenya	-4.18333	39.4333	Kamau L, Agai D, Matoke D, Wachira L, Gikandi G, Vulule JM: Status of insecticide susceptibility in Anopheles gambiae sensu lato and Anopheles funestus mosquitoes from Western Kenya. Journal of Insect Science 2008, 8.
202	Morphology	PCR (Scott, 1993)	House resting indoors				2004	2004		Kenya	-0.73333	37.3167	Kamau L, Agai D, Matoke D, Wachira L, Gikandi G, Vulule JM: Status of insecticide susceptibility in Anopheles gambiae sensu lato and Anopheles funestus mosquitoes from Western Kenya. Journal of Insect Science 2008, 8.
203	Morphology	PCR (Scott, 1993)	House resting indoors				2005	2005		Kenya	-0.76667	34.9333	Kamau L, Agai D, Matoke D, Wachira L, Gikandi G, Vulule JM: Status of insecticide susceptibility in Anopheles gambiae sensu lato and Anopheles funestus mosquitoes from Western Kenya. Journal of Insect Science 2008, 8.
204	Morphology	PCR (Scott, 1993)	House resting indoors				2005	2005		Kenya	-4.18333	39.4333	Kamau L, Agai D, Matoke D, Wachira L, Gikandi G, Vulule JM: Status of insecticide susceptibility in Anopheles gambiae sensu lato and Anopheles funestus mosquitoes from Western Kenya. Journal of Insect Science 2008, 8.
205	Morphology	PCR (Scott, 1993)	House resting indoors				2005	2005		Kenya	-0.73333	37.3167	Kamau L, Agai D, Matoke D, Wachira L, Gikandi G, Vulule JM: Status of insecticide susceptibility in Anopheles gambiae sensu lato and Anopheles funestus mosquitoes from Western Kenya. Journal of Insect Science 2008, 8.
206	Morphology	PCR (Scott, 1993)	Larval collection	House resting indoors			2004	2005		Kenya	-1.11667	37.5833	Kamau L, Vulule JM: Status of insecticide susceptibility in Anopheles arabiensis from Mwea rice irrigation scheme, Central Kenya. Malaria Journal 2006, 5.
211	Morphology	PCR (Scott, 1993)	House resting indoors				2001	2001		Kenya	-0.15212	34.3804	Stump AD, Atieli FK, Vulule JM, Besansky NJ: Dynamics of the pyrethroid knockdown resistance allele in western Kenyan populations of Anopheles gambiae in response to insecticide-treated bed net trials. American Journal of Tropical Medicine and Hygiene 2004, 70:591-596.	Besansky N: (2013) personal communication.
212	Morphology	PCR (Scott, 1993)	House resting indoors				2001	2001		Kenya	-0.17514	34.4802	Stump AD, Atieli FK, Vulule JM, Besansky NJ: Dynamics of the pyrethroid knockdown resistance allele in western Kenyan populations of Anopheles gambiae in response to insecticide-treated bed net trials. American Journal of Tropical Medicine and Hygiene 2004, 70:591-596.	Besansky N: (2013) personal communication.
213	Morphology	PCR (Scott, 1993)	House resting indoors				2001	2001		Kenya	-0.17009	34.4452	Stump AD, Atieli FK, Vulule JM, Besansky NJ: Dynamics of the pyrethroid knockdown resistance allele in western Kenyan populations of Anopheles gambiae in response to insecticide-treated bed net trials. American Journal of Tropical Medicine and Hygiene 2004, 70:591-596.	Besansky N: (2013) personal communication.
214	Morphology	PCR (Scott, 1993)	House resting indoors				2001	2001		Kenya	-0.16563	34.4713	Stump AD, Atieli FK, Vulule JM, Besansky NJ: Dynamics of the pyrethroid knockdown resistance allele in western Kenyan populations of Anopheles gambiae in response to insecticide-treated bed net trials. American Journal of Tropical Medicine and Hygiene 2004, 70:591-596.	Besansky N: (2013) personal communication.
215	Morphology	PCR (Scott, 1993)	House resting indoors				2001	2001		Kenya	-0.14656	34.4449	Stump AD, Atieli FK, Vulule JM, Besansky NJ: Dynamics of the pyrethroid knockdown resistance allele in western Kenyan populations of Anopheles gambiae in response to insecticide-treated bed net trials. American Journal of Tropical Medicine and Hygiene 2004, 70:591-596.	Besansky N: (2013) personal communication.
216	Morphology	PCR (Scott, 1993)	House resting indoors				2001	2001		Kenya	-0.1372	34.4367	Stump AD, Atieli FK, Vulule JM, Besansky NJ: Dynamics of the pyrethroid knockdown resistance allele in western Kenyan populations of Anopheles gambiae in response to insecticide-treated bed net trials. American Journal of Tropical Medicine and Hygiene 2004, 70:591-596.	Besansky N: (2013) personal communication.
217	Morphology	PCR (Scott, 1993)	House resting indoors				2001	2001		Kenya	-0.12997	34.4489	Stump AD, Atieli FK, Vulule JM, Besansky NJ: Dynamics of the pyrethroid knockdown resistance allele in western Kenyan populations of Anopheles gambiae in response to insecticide-treated bed net trials. American Journal of Tropical Medicine and Hygiene 2004, 70:591-596.	Besansky N: (2013) personal communication.
227	Morphology	PCR (Scott, 1993)	House resting indoors				2001	2001		Kenya	-0.07433	34.6657	Stump AD, Atieli FK, Vulule JM, Besansky NJ: Dynamics of the pyrethroid knockdown resistance allele in western Kenyan populations of Anopheles gambiae in response to insecticide-treated bed net trials. American Journal of Tropical Medicine and Hygiene 2004, 70:591-596.	Besansky N: (2013) personal communication.
228	Morphology	PCR (Scott, 1993)	House resting indoors				2001	2001		Kenya	-0.13304	34.5999	Stump AD, Atieli FK, Vulule JM, Besansky NJ: Dynamics of the pyrethroid knockdown resistance allele in western Kenyan populations of Anopheles gambiae in response to insecticide-treated bed net trials. American Journal of Tropical Medicine and Hygiene 2004, 70:591-596.	Besansky N: (2013) personal communication.	Kamau L, Agai D, Matoke D, Wachira L, Gikandi G, Vulule JM: Status of insecticide susceptibility in Anopheles gambiae sensu lato and Anopheles funestus mosquitoes from Western Kenya. Journal of Insect Science 2008, 8.
229	Morphology	PCR (Scott, 1993)	House resting indoors				2001	2001		Kenya	-0.06017	34.9768	Stump AD, Atieli FK, Vulule JM, Besansky NJ: Dynamics of the pyrethroid knockdown resistance allele in western Kenyan populations of Anopheles gambiae in response to insecticide-treated bed net trials. American Journal of Tropical Medicine and Hygiene 2004, 70:591-596.	Besansky N: (2013) personal communication.
230	Morphology	PCR (Scott, 1993)	House resting indoors				2001	2001		Kenya	-0.17259	34.9198	Stump AD, Atieli FK, Vulule JM, Besansky NJ: Dynamics of the pyrethroid knockdown resistance allele in western Kenyan populations of Anopheles gambiae in response to insecticide-treated bed net trials. American Journal of Tropical Medicine and Hygiene 2004, 70:591-596.	Besansky N: (2013) personal communication.
232	Morphology	PCR (Scott, 1993)	House resting indoors				2002	2002		Kenya	-0.14931	34.4064	Stump AD, Atieli FK, Vulule JM, Besansky NJ: Dynamics of the pyrethroid knockdown resistance allele in western Kenyan populations of Anopheles gambiae in response to insecticide-treated bed net trials. American Journal of Tropical Medicine and Hygiene 2004, 70:591-596.	Besansky N: (2013) personal communication.
233	Morphology	PCR (Scott, 1993)	House resting indoors				2002	2002		Kenya	-0.14931	34.4064	Stump AD, Atieli FK, Vulule JM, Besansky NJ: Dynamics of the pyrethroid knockdown resistance allele in western Kenyan populations of Anopheles gambiae in response to insecticide-treated bed net trials. American Journal of Tropical Medicine and Hygiene 2004, 70:591-596.	Besansky N: (2013) personal communication.
234	Morphology	PCR (Scott, 1993)	House resting indoors				2002	2002		Kenya	-0.1478	34.4634	Stump AD, Atieli FK, Vulule JM, Besansky NJ: Dynamics of the pyrethroid knockdown resistance allele in western Kenyan populations of Anopheles gambiae in response to insecticide-treated bed net trials. American Journal of Tropical Medicine and Hygiene 2004, 70:591-596.	Besansky N: (2013) personal communication.
241	PCR (Scott, 1993)	PCR-RFLP (Fanello, 2002)	Larval collection				2007	2007		Sudan	15.9833	32.75	Seidahmed OME, Abdelmajed MA, Mustafa MS, Mnzava AP: Insecticide susceptibility status of the malaria vector Anopheles arabiensis in Khartoum city, Sudan: differences between urban and periurban areas. Eastern Mediterranean Health Journal 2012, 18:769-776.
242	PCR (Scott, 1993)	PCR-RFLP (Fanello, 2002)	Larval collection				2007	2007		Sudan	15.7949	32.8985	Seidahmed OME, Abdelmajed MA, Mustafa MS, Mnzava AP: Insecticide susceptibility status of the malaria vector Anopheles arabiensis in Khartoum city, Sudan: differences between urban and periurban areas. Eastern Mediterranean Health Journal 2012, 18:769-776.
243	PCR (Scott, 1993)	PCR-RFLP (Fanello, 2002)	Larval collection				2007	2007		Sudan	15.5027	32.6451	Seidahmed OME, Abdelmajed MA, Mustafa MS, Mnzava AP: Insecticide susceptibility status of the malaria vector Anopheles arabiensis in Khartoum city, Sudan: differences between urban and periurban areas. Eastern Mediterranean Health Journal 2012, 18:769-776.
244	PCR (Scott, 1993)	PCR-RFLP (Fanello, 2002)	Larval collection				2007	2007		Sudan	15.65	32.65	Seidahmed OME, Abdelmajed MA, Mustafa MS, Mnzava AP: Insecticide susceptibility status of the malaria vector Anopheles arabiensis in Khartoum city, Sudan: differences between urban and periurban areas. Eastern Mediterranean Health Journal 2012, 18:769-776.
245	PCR (Scott, 1993)	PCR-RFLP (Fanello, 2002)	Larval collection				2007	2007		Sudan	15.99	32.56	Seidahmed OME, Abdelmajed MA, Mustafa MS, Mnzava AP: Insecticide susceptibility status of the malaria vector Anopheles arabiensis in Khartoum city, Sudan: differences between urban and periurban areas. Eastern Mediterranean Health Journal 2012, 18:769-776.
246	PCR (Scott, 1993)	PCR-RFLP (Fanello, 2002)	Larval collection				2007	2007		Sudan	15.6	32.75	Seidahmed OME, Abdelmajed MA, Mustafa MS, Mnzava AP: Insecticide susceptibility status of the malaria vector Anopheles arabiensis in Khartoum city, Sudan: differences between urban and periurban areas. Eastern Mediterranean Health Journal 2012, 18:769-776.
247	PCR-RFLP (Favia, 1997)		Window exit trap				2008	2008		Benin	6.38333	2.41667	Asidi A, N'Guessan R, Akogbeto M, Curtis C, Rowland M: Loss of Household Protection from Use of Insecticide-Treated Nets against Pyrethroid-Resistant Mosquitoes, Benin. Emerging Infectious Diseases 2012, 18:1101-1106.	Corbel V, N'Guessan R, Brengues C, Chandre F, Djogbenou L, Akogbeto M, Martin T, Hougard JM, Rowland M: Multiple insecticide resistance mechanisms in Anopheles gambiae and Culex quinquefasciatus from Benin, West Africa. Acta Tropica 2007, 101:207-216.
248	PCR-RFLP (Favia, 1997)		Window exit trap				2008	2008		Benin	6.39791	2.40162	Asidi A, N'Guessan R, Akogbeto M, Curtis C, Rowland M: Loss of Household Protection from Use of Insecticide-Treated Nets against Pyrethroid-Resistant Mosquitoes, Benin. Emerging Infectious Diseases 2012, 18:1101-1106.	Corbel V, N'Guessan R, Brengues C, Chandre F, Djogbenou L, Akogbeto M, Martin T, Hougard JM, Rowland M: Multiple insecticide resistance mechanisms in Anopheles gambiae and Culex quinquefasciatus from Benin, West Africa. Acta Tropica 2007, 101:207-216.
249	PCR-RFLP (Favia, 1997)		Window exit trap				2008	2008		Benin	6.45367	2.35279	Asidi A, N'Guessan R, Akogbeto M, Curtis C, Rowland M: Loss of Household Protection from Use of Insecticide-Treated Nets against Pyrethroid-Resistant Mosquitoes, Benin. Emerging Infectious Diseases 2012, 18:1101-1106.	Corbel V, N'Guessan R, Brengues C, Chandre F, Djogbenou L, Akogbeto M, Martin T, Hougard JM, Rowland M: Multiple insecticide resistance mechanisms in Anopheles gambiae and Culex quinquefasciatus from Benin, West Africa. Acta Tropica 2007, 101:207-216.
261	PCR (Scott, 1993)	PCR (Favia, 2001)	Larval collection				2009	2009		Burkina Faso	12.5	-1.33333	Badolo A, Traore A, Jones CM, Sanou A, Flood L, Guelbeogo WM, Ranson H, Sagnon N: Three years of insecticide resistance monitoring in Anopheles gambiae in Burkina Faso: resistance on the rise? Malaria Journal 2012, 11.
262	SINE-PCR (Santolamazza, 2008)		Larval collection				2010	2010		Burkina Faso	12.5	-1.33333	Badolo A, Traore A, Jones CM, Sanou A, Flood L, Guelbeogo WM, Ranson H, Sagnon N: Three years of insecticide resistance monitoring in Anopheles gambiae in Burkina Faso: resistance on the rise? Malaria Journal 2012, 11.
263	PCR (Scott, 1993)	PCR (Favia, 2001)	Larval collection				2009	2009		Burkina Faso	12.1667	-0.35	Badolo A, Traore A, Jones CM, Sanou A, Flood L, Guelbeogo WM, Ranson H, Sagnon N: Three years of insecticide resistance monitoring in Anopheles gambiae in Burkina Faso: resistance on the rise? Malaria Journal 2012, 11.
264	SINE-PCR (Santolamazza, 2008)		Larval collection				2010	2010		Burkina Faso	12.1667	-0.35	Badolo A, Traore A, Jones CM, Sanou A, Flood L, Guelbeogo WM, Ranson H, Sagnon N: Three years of insecticide resistance monitoring in Anopheles gambiae in Burkina Faso: resistance on the rise? Malaria Journal 2012, 11.
265	PCR (Scott, 1993)	PCR (Favia, 2001)	Larval collection				2009	2009		Burkina Faso	11.15	-4.28333	Badolo A, Traore A, Jones CM, Sanou A, Flood L, Guelbeogo WM, Ranson H, Sagnon N: Three years of insecticide resistance monitoring in Anopheles gambiae in Burkina Faso: resistance on the rise? Malaria Journal 2012, 11.
266	SINE-PCR (Santolamazza, 2008)		Larval collection				2010	2010		Burkina Faso	11.15	-4.28333	Badolo A, Traore A, Jones CM, Sanou A, Flood L, Guelbeogo WM, Ranson H, Sagnon N: Three years of insecticide resistance monitoring in Anopheles gambiae in Burkina Faso: resistance on the rise? Malaria Journal 2012, 11.
267	PCR (Scott, 1993)	PCR (Favia, 2001)	Larval collection				2009	2009		Burkina Faso	11	-4.04583	Badolo A, Traore A, Jones CM, Sanou A, Flood L, Guelbeogo WM, Ranson H, Sagnon N: Three years of insecticide resistance monitoring in Anopheles gambiae in Burkina Faso: resistance on the rise? Malaria Journal 2012, 11.
268	SINE-PCR (Santolamazza, 2008)		Larval collection				2010	2010		Burkina Faso	11	-4.04583	Badolo A, Traore A, Jones CM, Sanou A, Flood L, Guelbeogo WM, Ranson H, Sagnon N: Three years of insecticide resistance monitoring in Anopheles gambiae in Burkina Faso: resistance on the rise? Malaria Journal 2012, 11.
278	PCR (Scott, 1993)	PCR (Favia, 2001)	Larval collection	House resting indoors			2008	2008		Burkina Faso	11.1667	-4.24997	Dabire RK, Namountougou M, Sawadogo SP, Yaro LB, Toe HK, Ouari A, Gouagna LC, Simard F, Chandre F, Baldet T, et al: Population dynamics of Anopheles gambiae s.l. in Bobo-Dioulasso city: bionomics, infection rate and susceptibility to insecticides. Parasites & Vectors 2012, 5.
279	PCR (Scott, 1993)	PCR (Favia, 2001)	Larval collection	House resting indoors			2008	2008		Burkina Faso	11.1667	-4.24997	Dabire RK, Namountougou M, Sawadogo SP, Yaro LB, Toe HK, Ouari A, Gouagna LC, Simard F, Chandre F, Baldet T, et al: Population dynamics of Anopheles gambiae s.l. in Bobo-Dioulasso city: bionomics, infection rate and susceptibility to insecticides. Parasites & Vectors 2012, 5.
280	PCR (Scott, 1993)	PCR (Favia, 2001)	Larval collection	House resting indoors			2008	2008		Burkina Faso	11.1783	-4.29306	Dabire RK, Namountougou M, Sawadogo SP, Yaro LB, Toe HK, Ouari A, Gouagna LC, Simard F, Chandre F, Baldet T, et al: Population dynamics of Anopheles gambiae s.l. in Bobo-Dioulasso city: bionomics, infection rate and susceptibility to insecticides. Parasites & Vectors 2012, 5.
281	PCR (Scott, 1993)	PCR (Favia, 2001)	Larval collection	House resting indoors			2008	2008		Burkina Faso	11.1783	-4.29306	Dabire RK, Namountougou M, Sawadogo SP, Yaro LB, Toe HK, Ouari A, Gouagna LC, Simard F, Chandre F, Baldet T, et al: Population dynamics of Anopheles gambiae s.l. in Bobo-Dioulasso city: bionomics, infection rate and susceptibility to insecticides. Parasites & Vectors 2012, 5.
297	SINE-PCR (Santolamazza, 2008)		House resting indoors				2010	2010		Burkina Faso	11.0294	-4.04583	Jones CM, Sanou A, Guelbeogo WM, Sagnon N, Johnson PCD, Ranson H: Aging partially restores the efficacy of malaria vector control in insecticide-resistant populations of Anopheles gambiae s.l. from Burkina Faso. Malaria Journal 2012, 11.
298	Morphology	PCR (Scott, 1993)	Indoor light trap				2005	2006		United Republic of Tanzania	-3.35	37.35	Mahande AM, Dusfour I, Matias JR, Kweka EJ: Knockdown Resistance, rdl Alleles, and the Annual Entomological Inoculation Rate of Wild Mosquito Populations from Lower Moshi, Northern Tanzania. Journal of global infectious diseases 2012, 4:114-119.	Kweka E: (2014) personal communication.
320	PCR (Scott, 1993)	PCR (Fettene, 2002)	Larval collection				2011	2011		Ethiopia	11.4865	37.2604	Fettene M, Olana D, Christian RN, Koekemoer LL, Coetzee M: Insecticide resistance in Anopheles arabiensis from Ethiopia. African Entomology 2013, 21:89-94.
321	PCR (Scott, 1993)	PCR (Fettene, 2002)	Larval collection				2011	2011		Ethiopia	10.6728	37.2176	Fettene M, Olana D, Christian RN, Koekemoer LL, Coetzee M: Insecticide resistance in Anopheles arabiensis from Ethiopia. African Entomology 2013, 21:89-94.
322	PCR (Scott, 1993)	PCR (Fettene, 2002)	Larval collection				2011	2011		Ethiopia	13.0427	36.9892	Fettene M, Olana D, Christian RN, Koekemoer LL, Coetzee M: Insecticide resistance in Anopheles arabiensis from Ethiopia. African Entomology 2013, 21:89-94.
323	PCR (Scott, 1993)	PCR (Fettene, 2002)	Larval collection				2011	2011		Ethiopia	6.98934	37.6459	Fettene M, Olana D, Christian RN, Koekemoer LL, Coetzee M: Insecticide resistance in Anopheles arabiensis from Ethiopia. African Entomology 2013, 21:89-94.
324	PCR (Scott, 1993)	PCR (Fettene, 2002)	Larval collection				2011	2011		Ethiopia	6.23624	37.6745	Fettene M, Olana D, Christian RN, Koekemoer LL, Coetzee M: Insecticide resistance in Anopheles arabiensis from Ethiopia. African Entomology 2013, 21:89-94.
325	PCR (Scott, 1993)	PCR (Fettene, 2002)	Larval collection				2011	2011		Ethiopia	6.74783	37.6804	Fettene M, Olana D, Christian RN, Koekemoer LL, Coetzee M: Insecticide resistance in Anopheles arabiensis from Ethiopia. African Entomology 2013, 21:89-94.
346	PCR (Scott, 1993)						2010	2010		United Republic of Tanzania	-5.22132	39.743	Haji KA, Khatib BO, Smith S, Ali AS, Devine GJ, Coetzee M, Majambere S: Challenges for malaria elimination in Zanzibar: pyrethroid resistance in malaria vectors and poor performance of long-lasting insecticide nets. Parasites & Vectors 2013, 6.	Coetzee M: (2014) personal communication.
347	PCR (Scott, 1993)						2010	2010		United Republic of Tanzania	-5.16421	39.8039	Haji KA, Khatib BO, Smith S, Ali AS, Devine GJ, Coetzee M, Majambere S: Challenges for malaria elimination in Zanzibar: pyrethroid resistance in malaria vectors and poor performance of long-lasting insecticide nets. Parasites & Vectors 2013, 6.	Coetzee M: (2014) personal communication.
348	PCR (Scott, 1993)						2010	2010		United Republic of Tanzania	-5.1033	39.802	Haji KA, Khatib BO, Smith S, Ali AS, Devine GJ, Coetzee M, Majambere S: Challenges for malaria elimination in Zanzibar: pyrethroid resistance in malaria vectors and poor performance of long-lasting insecticide nets. Parasites & Vectors 2013, 6.	Coetzee M: (2014) personal communication.
349	PCR (Scott, 1993)						2010	2010		United Republic of Tanzania	-5.06142	39.7867	Haji KA, Khatib BO, Smith S, Ali AS, Devine GJ, Coetzee M, Majambere S: Challenges for malaria elimination in Zanzibar: pyrethroid resistance in malaria vectors and poor performance of long-lasting insecticide nets. Parasites & Vectors 2013, 6.	Coetzee M: (2014) personal communication.
350	PCR (Scott, 1993)						2010	2010		United Republic of Tanzania	-6.08173	39.2537	Haji KA, Khatib BO, Smith S, Ali AS, Devine GJ, Coetzee M, Majambere S: Challenges for malaria elimination in Zanzibar: pyrethroid resistance in malaria vectors and poor performance of long-lasting insecticide nets. Parasites & Vectors 2013, 6.	Coetzee M: (2014) personal communication.
351	PCR (Scott, 1993)						2010	2010		United Republic of Tanzania	-6.14645	39.2499	Haji KA, Khatib BO, Smith S, Ali AS, Devine GJ, Coetzee M, Majambere S: Challenges for malaria elimination in Zanzibar: pyrethroid resistance in malaria vectors and poor performance of long-lasting insecticide nets. Parasites & Vectors 2013, 6.	Coetzee M: (2014) personal communication.
352	PCR (Scott, 1993)						2010	2010		United Republic of Tanzania	-6.16549	39.2157	Haji KA, Khatib BO, Smith S, Ali AS, Devine GJ, Coetzee M, Majambere S: Challenges for malaria elimination in Zanzibar: pyrethroid resistance in malaria vectors and poor performance of long-lasting insecticide nets. Parasites & Vectors 2013, 6.	Coetzee M: (2014) personal communication.
353	PCR (Scott, 1993)						2010	2010		United Republic of Tanzania	-6.20356	39.2518	Haji KA, Khatib BO, Smith S, Ali AS, Devine GJ, Coetzee M, Majambere S: Challenges for malaria elimination in Zanzibar: pyrethroid resistance in malaria vectors and poor performance of long-lasting insecticide nets. Parasites & Vectors 2013, 6.	Coetzee M: (2014) personal communication.
354	PCR		Man biting				2007	2007		Senegal	13.7167	-16.4	trape JF, Tall A, Diagne N, Ndiath O, Ly AB, Faye J, Dieye-Ba F, Roucher C, Bouganali C, Badiane A, et al: Malaria morbidity and pyrethroid resistance after the introduction of insecticide-treated bednets and artemisinin-based combination therapies: a longitudinal study. Lancet Infectious Diseases 2011, 11:925-932.	Ndiath MO, Sougoufara S, Gaye A, Mazenot C, Konate L, Faye O, Faye O, Sokhna C, trape J-F: Resistance to DDT and pyrethroids and increased kdr mutation frequency in An. gambiae after the implementation of permethrin-treated nets in Senegal. Plos One 2012, 7:e31943.
355	PCR		Man biting				2008	2008		Senegal	13.7167	-16.4	trape JF, Tall A, Diagne N, Ndiath O, Ly AB, Faye J, Dieye-Ba F, Roucher C, Bouganali C, Badiane A, et al: Malaria morbidity and pyrethroid resistance after the introduction of insecticide-treated bednets and artemisinin-based combination therapies: a longitudinal study. Lancet Infectious Diseases 2011, 11:925-932.	Ndiath MO, Sougoufara S, Gaye A, Mazenot C, Konate L, Faye O, Faye O, Sokhna C, trape J-F: Resistance to DDT and pyrethroids and increased kdr mutation frequency in An. gambiae after the implementation of permethrin-treated nets in Senegal. Plos One 2012, 7:e31943.
356	PCR		Man biting				2009	2009		Senegal	13.7167	-16.4	trape JF, Tall A, Diagne N, Ndiath O, Ly AB, Faye J, Dieye-Ba F, Roucher C, Bouganali C, Badiane A, et al: Malaria morbidity and pyrethroid resistance after the introduction of insecticide-treated bednets and artemisinin-based combination therapies: a longitudinal study. Lancet Infectious Diseases 2011, 11:925-932.	Ndiath MO, Sougoufara S, Gaye A, Mazenot C, Konate L, Faye O, Faye O, Sokhna C, trape J-F: Resistance to DDT and pyrethroids and increased kdr mutation frequency in An. gambiae after the implementation of permethrin-treated nets in Senegal. Plos One 2012, 7:e31943.
357	PCR		Man biting				2010	2010		Senegal	13.7167	-16.4	trape JF, Tall A, Diagne N, Ndiath O, Ly AB, Faye J, Dieye-Ba F, Roucher C, Bouganali C, Badiane A, et al: Malaria morbidity and pyrethroid resistance after the introduction of insecticide-treated bednets and artemisinin-based combination therapies: a longitudinal study. Lancet Infectious Diseases 2011, 11:925-932.	Ndiath MO, Sougoufara S, Gaye A, Mazenot C, Konate L, Faye O, Faye O, Sokhna C, trape J-F: Resistance to DDT and pyrethroids and increased kdr mutation frequency in An. gambiae after the implementation of permethrin-treated nets in Senegal. Plos One 2012, 7:e31943.
375	PCR (Scott, 1993)	PCR-RFLP (Favia, 1997)	Larval collection				2008	2008		Benin	7.18333	2.06917	Djegbe I, Boussari O, Sidick A, Martin T, Ranson H, Chandre F, Akogbeto M, Corbel V: Dynamics of insecticide resistance in malaria vectors in Benin: first evidence of the presence of L1014S kdr mutation in Anopheles gambiae from West Africa. Malaria Journal 2011, 10.	Djegbe I: (2013) personal communication.
376	PCR (Scott, 1993)	PCR-RFLP (Favia, 1997)	Larval collection				2009	2009		Benin	7.18333	2.06917	Djegbe I, Boussari O, Sidick A, Martin T, Ranson H, Chandre F, Akogbeto M, Corbel V: Dynamics of insecticide resistance in malaria vectors in Benin: first evidence of the presence of L1014S kdr mutation in Anopheles gambiae from West Africa. Malaria Journal 2011, 10.	Djegbe I: (2013) personal communication.
379	PCR (Scott, 1993)	PCR-RFLP (Favia, 1997)	Larval collection				2008	2008		Benin	11.8667	3.38333	Djegbe I, Boussari O, Sidick A, Martin T, Ranson H, Chandre F, Akogbeto M, Corbel V: Dynamics of insecticide resistance in malaria vectors in Benin: first evidence of the presence of L1014S kdr mutation in Anopheles gambiae from West Africa. Malaria Journal 2011, 10.	Djegbe I: (2013) personal communication.
380	PCR (Scott, 1993)	PCR-RFLP (Favia, 1997)	Larval collection				2009	2009		Benin	11.8667	3.38333	Djegbe I, Boussari O, Sidick A, Martin T, Ranson H, Chandre F, Akogbeto M, Corbel V: Dynamics of insecticide resistance in malaria vectors in Benin: first evidence of the presence of L1014S kdr mutation in Anopheles gambiae from West Africa. Malaria Journal 2011, 10.	Djegbe I: (2013) personal communication.
381	PCR (Scott, 1993)	PCR-RFLP (Favia, 1997)	Larval collection				2009	2009		Benin	11.8667	3.38333	Djegbe I, Boussari O, Sidick A, Martin T, Ranson H, Chandre F, Akogbeto M, Corbel V: Dynamics of insecticide resistance in malaria vectors in Benin: first evidence of the presence of L1014S kdr mutation in Anopheles gambiae from West Africa. Malaria Journal 2011, 10.	Djegbe I: (2013) personal communication.
382	PCR (Scott, 1993)	PCR-RFLP (Favia, 1997)	Larval collection				2010	2010		Benin	11.8667	3.38333	Djegbe I, Boussari O, Sidick A, Martin T, Ranson H, Chandre F, Akogbeto M, Corbel V: Dynamics of insecticide resistance in malaria vectors in Benin: first evidence of the presence of L1014S kdr mutation in Anopheles gambiae from West Africa. Malaria Journal 2011, 10.	Djegbe I: (2013) personal communication.
383	Morphology	PCR (Scott, 1993)	Larval collection				2004	2004		Kenya	-1.41073	37.6766	Kawada H, Futami K, Komagata O, Kasai S, Tomita T, Sonye G, Mwatele C, Njenga SM, Mwandawiro C, Minakawa N, Takagi M: Distribution of a Knockdown Resistance Mutation (L1014S) in Anopheles gambiae s.s. and Anopheles arabiensis in Western and Southern Kenya. Plos One 2011, 6.	Kawada H: (2013) personal communication.
384	Morphology	PCR (Scott, 1993)	Larval collection				2004	2004		Kenya	-1.39932	37.8055	Kawada H, Futami K, Komagata O, Kasai S, Tomita T, Sonye G, Mwatele C, Njenga SM, Mwandawiro C, Minakawa N, Takagi M: Distribution of a Knockdown Resistance Mutation (L1014S) in Anopheles gambiae s.s. and Anopheles arabiensis in Western and Southern Kenya. Plos One 2011, 6.	Kawada H: (2013) personal communication.
385	Morphology	PCR (Scott, 1993)	Larval collection				2004	2004		Kenya	-1.40853	38.0275	Kawada H, Futami K, Komagata O, Kasai S, Tomita T, Sonye G, Mwatele C, Njenga SM, Mwandawiro C, Minakawa N, Takagi M: Distribution of a Knockdown Resistance Mutation (L1014S) in Anopheles gambiae s.s. and Anopheles arabiensis in Western and Southern Kenya. Plos One 2011, 6.	Kawada H: (2013) personal communication.
386	Morphology	PCR (Scott, 1993)	Larval collection				2004	2004		Kenya	-1.59993	38.0367	Kawada H, Futami K, Komagata O, Kasai S, Tomita T, Sonye G, Mwatele C, Njenga SM, Mwandawiro C, Minakawa N, Takagi M: Distribution of a Knockdown Resistance Mutation (L1014S) in Anopheles gambiae s.s. and Anopheles arabiensis in Western and Southern Kenya. Plos One 2011, 6.	Kawada H: (2013) personal communication.
387	Morphology	PCR (Scott, 1993)	Larval collection				2004	2004		Kenya	-1.75062	38.0978	Kawada H, Futami K, Komagata O, Kasai S, Tomita T, Sonye G, Mwatele C, Njenga SM, Mwandawiro C, Minakawa N, Takagi M: Distribution of a Knockdown Resistance Mutation (L1014S) in Anopheles gambiae s.s. and Anopheles arabiensis in Western and Southern Kenya. Plos One 2011, 6.	Kawada H: (2013) personal communication.
388	Morphology	PCR (Scott, 1993)	Larval collection				2004	2004		Kenya	-1.76555	38.1118	Kawada H, Futami K, Komagata O, Kasai S, Tomita T, Sonye G, Mwatele C, Njenga SM, Mwandawiro C, Minakawa N, Takagi M: Distribution of a Knockdown Resistance Mutation (L1014S) in Anopheles gambiae s.s. and Anopheles arabiensis in Western and Southern Kenya. Plos One 2011, 6.	Kawada H: (2013) personal communication.
389	Morphology	PCR (Scott, 1993)	Larval collection				2004	2004		Kenya	-2.20205	38.058	Kawada H, Futami K, Komagata O, Kasai S, Tomita T, Sonye G, Mwatele C, Njenga SM, Mwandawiro C, Minakawa N, Takagi M: Distribution of a Knockdown Resistance Mutation (L1014S) in Anopheles gambiae s.s. and Anopheles arabiensis in Western and Southern Kenya. Plos One 2011, 6.	Kawada H: (2013) personal communication.
390	Morphology	PCR (Scott, 1993)	Larval collection				2004	2004		Kenya	-2.28457	38.0372	Kawada H, Futami K, Komagata O, Kasai S, Tomita T, Sonye G, Mwatele C, Njenga SM, Mwandawiro C, Minakawa N, Takagi M: Distribution of a Knockdown Resistance Mutation (L1014S) in Anopheles gambiae s.s. and Anopheles arabiensis in Western and Southern Kenya. Plos One 2011, 6.	Kawada H: (2013) personal communication.
391	Morphology	PCR (Scott, 1993)	Larval collection				2004	2004		Kenya	-2.33267	38.0126	Kawada H, Futami K, Komagata O, Kasai S, Tomita T, Sonye G, Mwatele C, Njenga SM, Mwandawiro C, Minakawa N, Takagi M: Distribution of a Knockdown Resistance Mutation (L1014S) in Anopheles gambiae s.s. and Anopheles arabiensis in Western and Southern Kenya. Plos One 2011, 6.	Kawada H: (2013) personal communication.
392	Morphology	PCR (Scott, 1993)	Larval collection				2004	2004		Kenya	-2.38295	37.9848	Kawada H, Futami K, Komagata O, Kasai S, Tomita T, Sonye G, Mwatele C, Njenga SM, Mwandawiro C, Minakawa N, Takagi M: Distribution of a Knockdown Resistance Mutation (L1014S) in Anopheles gambiae s.s. and Anopheles arabiensis in Western and Southern Kenya. Plos One 2011, 6.	Kawada H: (2013) personal communication.
393	Morphology	PCR (Scott, 1993)	Larval collection				2004	2004		Kenya	-2.6154	38.0747	Kawada H, Futami K, Komagata O, Kasai S, Tomita T, Sonye G, Mwatele C, Njenga SM, Mwandawiro C, Minakawa N, Takagi M: Distribution of a Knockdown Resistance Mutation (L1014S) in Anopheles gambiae s.s. and Anopheles arabiensis in Western and Southern Kenya. Plos One 2011, 6.	Kawada H: (2013) personal communication.
394	Morphology	PCR (Scott, 1993)	Larval collection				2004	2004		Kenya	-3.40762	38.5609	Kawada H, Futami K, Komagata O, Kasai S, Tomita T, Sonye G, Mwatele C, Njenga SM, Mwandawiro C, Minakawa N, Takagi M: Distribution of a Knockdown Resistance Mutation (L1014S) in Anopheles gambiae s.s. and Anopheles arabiensis in Western and Southern Kenya. Plos One 2011, 6.	Kawada H: (2013) personal communication.
395	Morphology	PCR (Scott, 1993)	Larval collection				2004	2004		Kenya	-4.28342	39.5662	Kawada H, Futami K, Komagata O, Kasai S, Tomita T, Sonye G, Mwatele C, Njenga SM, Mwandawiro C, Minakawa N, Takagi M: Distribution of a Knockdown Resistance Mutation (L1014S) in Anopheles gambiae s.s. and Anopheles arabiensis in Western and Southern Kenya. Plos One 2011, 6.	Kawada H: (2013) personal communication.
396	Morphology	PCR (Scott, 1993)	Larval collection				2004	2004		Kenya	-3.07033	40.144	Kawada H, Futami K, Komagata O, Kasai S, Tomita T, Sonye G, Mwatele C, Njenga SM, Mwandawiro C, Minakawa N, Takagi M: Distribution of a Knockdown Resistance Mutation (L1014S) in Anopheles gambiae s.s. and Anopheles arabiensis in Western and Southern Kenya. Plos One 2011, 6.	Kawada H: (2013) personal communication.
397	Morphology	PCR (Scott, 1993)	Larval collection				2004	2004		Kenya	-4.00415	39.5693	Kawada H, Futami K, Komagata O, Kasai S, Tomita T, Sonye G, Mwatele C, Njenga SM, Mwandawiro C, Minakawa N, Takagi M: Distribution of a Knockdown Resistance Mutation (L1014S) in Anopheles gambiae s.s. and Anopheles arabiensis in Western and Southern Kenya. Plos One 2011, 6.	Kawada H: (2013) personal communication.
398	Morphology	PCR (Scott, 1993)	Larval collection				2004	2004		Kenya	-2.20783	37.6984	Kawada H, Futami K, Komagata O, Kasai S, Tomita T, Sonye G, Mwatele C, Njenga SM, Mwandawiro C, Minakawa N, Takagi M: Distribution of a Knockdown Resistance Mutation (L1014S) in Anopheles gambiae s.s. and Anopheles arabiensis in Western and Southern Kenya. Plos One 2011, 6.	Kawada H: (2013) personal communication.
399	Morphology	PCR (Scott, 1993)	Larval collection				2004	2004		Kenya	0.57138	34.8074	Kawada H, Futami K, Komagata O, Kasai S, Tomita T, Sonye G, Mwatele C, Njenga SM, Mwandawiro C, Minakawa N, Takagi M: Distribution of a Knockdown Resistance Mutation (L1014S) in Anopheles gambiae s.s. and Anopheles arabiensis in Western and Southern Kenya. Plos One 2011, 6.	Kawada H: (2013) personal communication.
400	Morphology	PCR (Scott, 1993)	Larval collection				2004	2004		Kenya	0.3204	34.7844	Kawada H, Futami K, Komagata O, Kasai S, Tomita T, Sonye G, Mwatele C, Njenga SM, Mwandawiro C, Minakawa N, Takagi M: Distribution of a Knockdown Resistance Mutation (L1014S) in Anopheles gambiae s.s. and Anopheles arabiensis in Western and Southern Kenya. Plos One 2011, 6.	Kawada H: (2013) personal communication.
401	Morphology	PCR (Scott, 1993)	Larval collection				2004	2004		Kenya	-0.00215	34.74	Kawada H, Futami K, Komagata O, Kasai S, Tomita T, Sonye G, Mwatele C, Njenga SM, Mwandawiro C, Minakawa N, Takagi M: Distribution of a Knockdown Resistance Mutation (L1014S) in Anopheles gambiae s.s. and Anopheles arabiensis in Western and Southern Kenya. Plos One 2011, 6.	Kawada H: (2013) personal communication.
402	Morphology	PCR (Scott, 1993)	Larval collection				2004	2004		Kenya	-0.05015	34.1452	Kawada H, Futami K, Komagata O, Kasai S, Tomita T, Sonye G, Mwatele C, Njenga SM, Mwandawiro C, Minakawa N, Takagi M: Distribution of a Knockdown Resistance Mutation (L1014S) in Anopheles gambiae s.s. and Anopheles arabiensis in Western and Southern Kenya. Plos One 2011, 6.	Kawada H: (2013) personal communication.
403	Morphology	PCR (Scott, 1993)	Larval collection				2004	2004		Kenya	-0.05487	34.1159	Kawada H, Futami K, Komagata O, Kasai S, Tomita T, Sonye G, Mwatele C, Njenga SM, Mwandawiro C, Minakawa N, Takagi M: Distribution of a Knockdown Resistance Mutation (L1014S) in Anopheles gambiae s.s. and Anopheles arabiensis in Western and Southern Kenya. Plos One 2011, 6.	Kawada H: (2013) personal communication.
404	Morphology	PCR (Scott, 1993)	Larval collection				2004	2004		Kenya	-0.03815	34.6239	Kawada H, Futami K, Komagata O, Kasai S, Tomita T, Sonye G, Mwatele C, Njenga SM, Mwandawiro C, Minakawa N, Takagi M: Distribution of a Knockdown Resistance Mutation (L1014S) in Anopheles gambiae s.s. and Anopheles arabiensis in Western and Southern Kenya. Plos One 2011, 6.	Kawada H: (2013) personal communication.
405	Morphology	PCR (Scott, 1993)	Larval collection				2004	2004		Kenya	0.039	34.5804	Kawada H, Futami K, Komagata O, Kasai S, Tomita T, Sonye G, Mwatele C, Njenga SM, Mwandawiro C, Minakawa N, Takagi M: Distribution of a Knockdown Resistance Mutation (L1014S) in Anopheles gambiae s.s. and Anopheles arabiensis in Western and Southern Kenya. Plos One 2011, 6.	Kawada H: (2013) personal communication.
406	Morphology	PCR (Scott, 1993)	Larval collection				2004	2004		Kenya	0.08592	34.5423	Kawada H, Futami K, Komagata O, Kasai S, Tomita T, Sonye G, Mwatele C, Njenga SM, Mwandawiro C, Minakawa N, Takagi M: Distribution of a Knockdown Resistance Mutation (L1014S) in Anopheles gambiae s.s. and Anopheles arabiensis in Western and Southern Kenya. Plos One 2011, 6.	Kawada H: (2013) personal communication.
407	Morphology	PCR (Scott, 1993)	Larval collection				2004	2004		Kenya	0.1543	34.3821	Kawada H, Futami K, Komagata O, Kasai S, Tomita T, Sonye G, Mwatele C, Njenga SM, Mwandawiro C, Minakawa N, Takagi M: Distribution of a Knockdown Resistance Mutation (L1014S) in Anopheles gambiae s.s. and Anopheles arabiensis in Western and Southern Kenya. Plos One 2011, 6.	Kawada H: (2013) personal communication.
408	Morphology	PCR (Scott, 1993)	Larval collection				2004	2004		Kenya	0.458	34.1191	Kawada H, Futami K, Komagata O, Kasai S, Tomita T, Sonye G, Mwatele C, Njenga SM, Mwandawiro C, Minakawa N, Takagi M: Distribution of a Knockdown Resistance Mutation (L1014S) in Anopheles gambiae s.s. and Anopheles arabiensis in Western and Southern Kenya. Plos One 2011, 6.	Kawada H: (2013) personal communication.
409	Morphology	PCR (Scott, 1993)	Larval collection				2004	2004		Kenya	0.49508	34.1335	Kawada H, Futami K, Komagata O, Kasai S, Tomita T, Sonye G, Mwatele C, Njenga SM, Mwandawiro C, Minakawa N, Takagi M: Distribution of a Knockdown Resistance Mutation (L1014S) in Anopheles gambiae s.s. and Anopheles arabiensis in Western and Southern Kenya. Plos One 2011, 6.	Kawada H: (2013) personal communication.
410	Morphology	PCR (Scott, 1993)	Larval collection				2004	2004		Kenya	0.61267	34.2429	Kawada H, Futami K, Komagata O, Kasai S, Tomita T, Sonye G, Mwatele C, Njenga SM, Mwandawiro C, Minakawa N, Takagi M: Distribution of a Knockdown Resistance Mutation (L1014S) in Anopheles gambiae s.s. and Anopheles arabiensis in Western and Southern Kenya. Plos One 2011, 6.	Kawada H: (2013) personal communication.
411	Morphology	PCR (Scott, 1993)	Larval collection				2004	2004		Kenya	0.63133	34.2661	Kawada H, Futami K, Komagata O, Kasai S, Tomita T, Sonye G, Mwatele C, Njenga SM, Mwandawiro C, Minakawa N, Takagi M: Distribution of a Knockdown Resistance Mutation (L1014S) in Anopheles gambiae s.s. and Anopheles arabiensis in Western and Southern Kenya. Plos One 2011, 6.	Kawada H: (2013) personal communication.
412	Morphology	PCR (Scott, 1993)	Larval collection				2004	2004		Kenya	0.61853	34.7034	Kawada H, Futami K, Komagata O, Kasai S, Tomita T, Sonye G, Mwatele C, Njenga SM, Mwandawiro C, Minakawa N, Takagi M: Distribution of a Knockdown Resistance Mutation (L1014S) in Anopheles gambiae s.s. and Anopheles arabiensis in Western and Southern Kenya. Plos One 2011, 6.	Kawada H: (2013) personal communication.
413	Morphology	PCR (Scott, 1993)	Larval collection				2004	2004		Kenya	-0.15453	35.0605	Kawada H, Futami K, Komagata O, Kasai S, Tomita T, Sonye G, Mwatele C, Njenga SM, Mwandawiro C, Minakawa N, Takagi M: Distribution of a Knockdown Resistance Mutation (L1014S) in Anopheles gambiae s.s. and Anopheles arabiensis in Western and Southern Kenya. Plos One 2011, 6.	Kawada H: (2013) personal communication.
414	Morphology	PCR (Scott, 1993)	Larval collection				2004	2004		Kenya	-0.47763	34.8371	Kawada H, Futami K, Komagata O, Kasai S, Tomita T, Sonye G, Mwatele C, Njenga SM, Mwandawiro C, Minakawa N, Takagi M: Distribution of a Knockdown Resistance Mutation (L1014S) in Anopheles gambiae s.s. and Anopheles arabiensis in Western and Southern Kenya. Plos One 2011, 6.	Kawada H: (2013) personal communication.
415	Morphology	PCR (Scott, 1993)	Larval collection				2004	2004		Kenya	-0.44357	34.9183	Kawada H, Futami K, Komagata O, Kasai S, Tomita T, Sonye G, Mwatele C, Njenga SM, Mwandawiro C, Minakawa N, Takagi M: Distribution of a Knockdown Resistance Mutation (L1014S) in Anopheles gambiae s.s. and Anopheles arabiensis in Western and Southern Kenya. Plos One 2011, 6.	Kawada H: (2013) personal communication.
416	Morphology	PCR (Scott, 1993)	Larval collection				2004	2004		Kenya	-0.28613	34.9815	Kawada H, Futami K, Komagata O, Kasai S, Tomita T, Sonye G, Mwatele C, Njenga SM, Mwandawiro C, Minakawa N, Takagi M: Distribution of a Knockdown Resistance Mutation (L1014S) in Anopheles gambiae s.s. and Anopheles arabiensis in Western and Southern Kenya. Plos One 2011, 6.	Kawada H: (2013) personal communication.
417	Morphology	PCR (Scott, 1993)	Larval collection				2004	2004		Kenya	-0.35572	34.6847	Kawada H, Futami K, Komagata O, Kasai S, Tomita T, Sonye G, Mwatele C, Njenga SM, Mwandawiro C, Minakawa N, Takagi M: Distribution of a Knockdown Resistance Mutation (L1014S) in Anopheles gambiae s.s. and Anopheles arabiensis in Western and Southern Kenya. Plos One 2011, 6.	Kawada H: (2013) personal communication.
418	Morphology	PCR (Scott, 1993)	Larval collection				2004	2004		Kenya	-0.41002	34.6101	Kawada H, Futami K, Komagata O, Kasai S, Tomita T, Sonye G, Mwatele C, Njenga SM, Mwandawiro C, Minakawa N, Takagi M: Distribution of a Knockdown Resistance Mutation (L1014S) in Anopheles gambiae s.s. and Anopheles arabiensis in Western and Southern Kenya. Plos One 2011, 6.	Kawada H: (2013) personal communication.
419	Morphology	PCR (Scott, 1993)	Larval collection				2004	2004		Kenya	-0.42563	34.5956	Kawada H, Futami K, Komagata O, Kasai S, Tomita T, Sonye G, Mwatele C, Njenga SM, Mwandawiro C, Minakawa N, Takagi M: Distribution of a Knockdown Resistance Mutation (L1014S) in Anopheles gambiae s.s. and Anopheles arabiensis in Western and Southern Kenya. Plos One 2011, 6.	Kawada H: (2013) personal communication.
420	Morphology	PCR (Scott, 1993)	Larval collection				2004	2004		Kenya	-0.45203	34.5721	Kawada H, Futami K, Komagata O, Kasai S, Tomita T, Sonye G, Mwatele C, Njenga SM, Mwandawiro C, Minakawa N, Takagi M: Distribution of a Knockdown Resistance Mutation (L1014S) in Anopheles gambiae s.s. and Anopheles arabiensis in Western and Southern Kenya. Plos One 2011, 6.	Kawada H: (2013) personal communication.
421	Morphology	PCR (Scott, 1993)	Larval collection				2004	2004		Kenya	-0.53732	34.164	Kawada H, Futami K, Komagata O, Kasai S, Tomita T, Sonye G, Mwatele C, Njenga SM, Mwandawiro C, Minakawa N, Takagi M: Distribution of a Knockdown Resistance Mutation (L1014S) in Anopheles gambiae s.s. and Anopheles arabiensis in Western and Southern Kenya. Plos One 2011, 6.	Kawada H: (2013) personal communication.
422	Morphology	PCR (Scott, 1993)	Larval collection				2004	2004		Kenya	-0.72512	34.0596	Kawada H, Futami K, Komagata O, Kasai S, Tomita T, Sonye G, Mwatele C, Njenga SM, Mwandawiro C, Minakawa N, Takagi M: Distribution of a Knockdown Resistance Mutation (L1014S) in Anopheles gambiae s.s. and Anopheles arabiensis in Western and Southern Kenya. Plos One 2011, 6.	Kawada H: (2013) personal communication.
423	Morphology	PCR (Scott, 1993)	Larval collection				2004	2004		Kenya	-0.78992	34.2368	Kawada H, Futami K, Komagata O, Kasai S, Tomita T, Sonye G, Mwatele C, Njenga SM, Mwandawiro C, Minakawa N, Takagi M: Distribution of a Knockdown Resistance Mutation (L1014S) in Anopheles gambiae s.s. and Anopheles arabiensis in Western and Southern Kenya. Plos One 2011, 6.	Kawada H: (2013) personal communication.
424	Morphology	PCR (Scott, 1993)	Larval collection				2004	2004		Kenya	-0.7855	34.2437	Kawada H, Futami K, Komagata O, Kasai S, Tomita T, Sonye G, Mwatele C, Njenga SM, Mwandawiro C, Minakawa N, Takagi M: Distribution of a Knockdown Resistance Mutation (L1014S) in Anopheles gambiae s.s. and Anopheles arabiensis in Western and Southern Kenya. Plos One 2011, 6.	Kawada H: (2013) personal communication.
425	Morphology	PCR (Scott, 1993)	Larval collection				2004	2004		Kenya	-0.76022	34.2803	Kawada H, Futami K, Komagata O, Kasai S, Tomita T, Sonye G, Mwatele C, Njenga SM, Mwandawiro C, Minakawa N, Takagi M: Distribution of a Knockdown Resistance Mutation (L1014S) in Anopheles gambiae s.s. and Anopheles arabiensis in Western and Southern Kenya. Plos One 2011, 6.	Kawada H: (2013) personal communication.
426	Morphology	PCR (Scott, 1993)	Larval collection				2004	2004		Kenya	-0.73328	34.3619	Kawada H, Futami K, Komagata O, Kasai S, Tomita T, Sonye G, Mwatele C, Njenga SM, Mwandawiro C, Minakawa N, Takagi M: Distribution of a Knockdown Resistance Mutation (L1014S) in Anopheles gambiae s.s. and Anopheles arabiensis in Western and Southern Kenya. Plos One 2011, 6.	Kawada H: (2013) personal communication.
427	Morphology	PCR (Scott, 1993)	Larval collection				2004	2004		Kenya	-0.65605	34.4368	Kawada H, Futami K, Komagata O, Kasai S, Tomita T, Sonye G, Mwatele C, Njenga SM, Mwandawiro C, Minakawa N, Takagi M: Distribution of a Knockdown Resistance Mutation (L1014S) in Anopheles gambiae s.s. and Anopheles arabiensis in Western and Southern Kenya. Plos One 2011, 6.	Kawada H: (2013) personal communication.
428	Morphology	PCR (Scott, 1993)	Larval collection				2004	2004		Kenya	-0.67283	34.535	Kawada H, Futami K, Komagata O, Kasai S, Tomita T, Sonye G, Mwatele C, Njenga SM, Mwandawiro C, Minakawa N, Takagi M: Distribution of a Knockdown Resistance Mutation (L1014S) in Anopheles gambiae s.s. and Anopheles arabiensis in Western and Southern Kenya. Plos One 2011, 6.	Kawada H: (2013) personal communication.
429	Morphology	PCR (Scott, 1993)	Larval collection				2004	2004		Kenya	-0.68743	34.5391	Kawada H, Futami K, Komagata O, Kasai S, Tomita T, Sonye G, Mwatele C, Njenga SM, Mwandawiro C, Minakawa N, Takagi M: Distribution of a Knockdown Resistance Mutation (L1014S) in Anopheles gambiae s.s. and Anopheles arabiensis in Western and Southern Kenya. Plos One 2011, 6.	Kawada H: (2013) personal communication.
430	Morphology	PCR (Scott, 1993)	Larval collection				2004	2004		Kenya	-0.81425	37.2535	Kawada H, Futami K, Komagata O, Kasai S, Tomita T, Sonye G, Mwatele C, Njenga SM, Mwandawiro C, Minakawa N, Takagi M: Distribution of a Knockdown Resistance Mutation (L1014S) in Anopheles gambiae s.s. and Anopheles arabiensis in Western and Southern Kenya. Plos One 2011, 6.	Kawada H: (2013) personal communication.
431	Morphology	PCR (Scott, 1993)	Larval collection				2004	2004		Kenya	0.32585	37.5561	Kawada H, Futami K, Komagata O, Kasai S, Tomita T, Sonye G, Mwatele C, Njenga SM, Mwandawiro C, Minakawa N, Takagi M: Distribution of a Knockdown Resistance Mutation (L1014S) in Anopheles gambiae s.s. and Anopheles arabiensis in Western and Southern Kenya. Plos One 2011, 6.	Kawada H: (2013) personal communication.
432	Morphology	PCR (Scott, 1993)	Larval collection				2004	2004		Kenya	0.63633	37.6719	Kawada H, Futami K, Komagata O, Kasai S, Tomita T, Sonye G, Mwatele C, Njenga SM, Mwandawiro C, Minakawa N, Takagi M: Distribution of a Knockdown Resistance Mutation (L1014S) in Anopheles gambiae s.s. and Anopheles arabiensis in Western and Southern Kenya. Plos One 2011, 6.	Kawada H: (2013) personal communication.
433	Morphology	PCR (Scott, 1993)	Larval collection				2004	2004		Kenya	-0.73918	37.2764	Kawada H, Futami K, Komagata O, Kasai S, Tomita T, Sonye G, Mwatele C, Njenga SM, Mwandawiro C, Minakawa N, Takagi M: Distribution of a Knockdown Resistance Mutation (L1014S) in Anopheles gambiae s.s. and Anopheles arabiensis in Western and Southern Kenya. Plos One 2011, 6.	Kawada H: (2013) personal communication.
434	Morphology	PCR (Scott, 1993)	Larval collection				2004	2004		Kenya	-0.68673	35.0917	Kawada H, Futami K, Komagata O, Kasai S, Tomita T, Sonye G, Mwatele C, Njenga SM, Mwandawiro C, Minakawa N, Takagi M: Distribution of a Knockdown Resistance Mutation (L1014S) in Anopheles gambiae s.s. and Anopheles arabiensis in Western and Southern Kenya. Plos One 2011, 6.	Kawada H: (2013) personal communication.
435	Morphology	PCR (Scott, 1993)	Larval collection				2004	2004		Kenya	-0.76583	34.5981	Kawada H, Futami K, Komagata O, Kasai S, Tomita T, Sonye G, Mwatele C, Njenga SM, Mwandawiro C, Minakawa N, Takagi M: Distribution of a Knockdown Resistance Mutation (L1014S) in Anopheles gambiae s.s. and Anopheles arabiensis in Western and Southern Kenya. Plos One 2011, 6.	Kawada H: (2013) personal communication.
436	Morphology	PCR (Scott, 1993)	Larval collection				2004	2004		Kenya	-1.32638	36.6926	Kawada H, Futami K, Komagata O, Kasai S, Tomita T, Sonye G, Mwatele C, Njenga SM, Mwandawiro C, Minakawa N, Takagi M: Distribution of a Knockdown Resistance Mutation (L1014S) in Anopheles gambiae s.s. and Anopheles arabiensis in Western and Southern Kenya. Plos One 2011, 6.	Kawada H: (2013) personal communication.
437	Morphology	PCR (Scott, 1993)	Larval collection				2005	2005		Kenya	-1.21135	36.9059	Kawada H, Futami K, Komagata O, Kasai S, Tomita T, Sonye G, Mwatele C, Njenga SM, Mwandawiro C, Minakawa N, Takagi M: Distribution of a Knockdown Resistance Mutation (L1014S) in Anopheles gambiae s.s. and Anopheles arabiensis in Western and Southern Kenya. Plos One 2011, 6.	Kawada H: (2013) personal communication.
438	Morphology	PCR (Scott, 1993)	Larval collection				2005	2005		Kenya	-1.21007	36.9117	Kawada H, Futami K, Komagata O, Kasai S, Tomita T, Sonye G, Mwatele C, Njenga SM, Mwandawiro C, Minakawa N, Takagi M: Distribution of a Knockdown Resistance Mutation (L1014S) in Anopheles gambiae s.s. and Anopheles arabiensis in Western and Southern Kenya. Plos One 2011, 6.	Kawada H: (2013) personal communication.
439	Morphology	PCR (Scott, 1993)	Larval collection				2005	2005		Kenya	-1.20872	36.912	Kawada H, Futami K, Komagata O, Kasai S, Tomita T, Sonye G, Mwatele C, Njenga SM, Mwandawiro C, Minakawa N, Takagi M: Distribution of a Knockdown Resistance Mutation (L1014S) in Anopheles gambiae s.s. and Anopheles arabiensis in Western and Southern Kenya. Plos One 2011, 6.	Kawada H: (2013) personal communication.
440	Morphology	PCR (Scott, 1993)	Larval collection				2005	2005		Kenya	-1.16852	36.9529	Kawada H, Futami K, Komagata O, Kasai S, Tomita T, Sonye G, Mwatele C, Njenga SM, Mwandawiro C, Minakawa N, Takagi M: Distribution of a Knockdown Resistance Mutation (L1014S) in Anopheles gambiae s.s. and Anopheles arabiensis in Western and Southern Kenya. Plos One 2011, 6.	Kawada H: (2013) personal communication.
441	Morphology	PCR (Scott, 1993)	Larval collection				2005	2005		Kenya	-1.15258	36.9609	Kawada H, Futami K, Komagata O, Kasai S, Tomita T, Sonye G, Mwatele C, Njenga SM, Mwandawiro C, Minakawa N, Takagi M: Distribution of a Knockdown Resistance Mutation (L1014S) in Anopheles gambiae s.s. and Anopheles arabiensis in Western and Southern Kenya. Plos One 2011, 6.	Kawada H: (2013) personal communication.
442	Morphology	PCR (Scott, 1993)	Larval collection				2005	2005		Kenya	-1.10108	37.0199	Kawada H, Futami K, Komagata O, Kasai S, Tomita T, Sonye G, Mwatele C, Njenga SM, Mwandawiro C, Minakawa N, Takagi M: Distribution of a Knockdown Resistance Mutation (L1014S) in Anopheles gambiae s.s. and Anopheles arabiensis in Western and Southern Kenya. Plos One 2011, 6.	Kawada H: (2013) personal communication.
443	Morphology	PCR (Scott, 1993)	Larval collection				2005	2005		Kenya	-1.0453	37.0743	Kawada H, Futami K, Komagata O, Kasai S, Tomita T, Sonye G, Mwatele C, Njenga SM, Mwandawiro C, Minakawa N, Takagi M: Distribution of a Knockdown Resistance Mutation (L1014S) in Anopheles gambiae s.s. and Anopheles arabiensis in Western and Southern Kenya. Plos One 2011, 6.	Kawada H: (2013) personal communication.
444	Morphology	PCR (Scott, 1993)	Larval collection				2005	2005		Kenya	-1.0544	37.1114	Kawada H, Futami K, Komagata O, Kasai S, Tomita T, Sonye G, Mwatele C, Njenga SM, Mwandawiro C, Minakawa N, Takagi M: Distribution of a Knockdown Resistance Mutation (L1014S) in Anopheles gambiae s.s. and Anopheles arabiensis in Western and Southern Kenya. Plos One 2011, 6.	Kawada H: (2013) personal communication.
445	Morphology	PCR (Scott, 1993)	Larval collection				2005	2005		Kenya	-0.9453	37.1197	Kawada H, Futami K, Komagata O, Kasai S, Tomita T, Sonye G, Mwatele C, Njenga SM, Mwandawiro C, Minakawa N, Takagi M: Distribution of a Knockdown Resistance Mutation (L1014S) in Anopheles gambiae s.s. and Anopheles arabiensis in Western and Southern Kenya. Plos One 2011, 6.	Kawada H: (2013) personal communication.
446	Morphology	PCR (Scott, 1993)	Larval collection				2005	2005		Kenya	-0.81428	37.2535	Kawada H, Futami K, Komagata O, Kasai S, Tomita T, Sonye G, Mwatele C, Njenga SM, Mwandawiro C, Minakawa N, Takagi M: Distribution of a Knockdown Resistance Mutation (L1014S) in Anopheles gambiae s.s. and Anopheles arabiensis in Western and Southern Kenya. Plos One 2011, 6.	Kawada H: (2013) personal communication.
447	Morphology	PCR (Scott, 1993)	Larval collection				2005	2005		Kenya	-0.54617	37.4223	Kawada H, Futami K, Komagata O, Kasai S, Tomita T, Sonye G, Mwatele C, Njenga SM, Mwandawiro C, Minakawa N, Takagi M: Distribution of a Knockdown Resistance Mutation (L1014S) in Anopheles gambiae s.s. and Anopheles arabiensis in Western and Southern Kenya. Plos One 2011, 6.	Kawada H: (2013) personal communication.
448	Morphology	PCR (Scott, 1993)	Larval collection				2005	2005		Kenya	-0.55045	37.3876	Kawada H, Futami K, Komagata O, Kasai S, Tomita T, Sonye G, Mwatele C, Njenga SM, Mwandawiro C, Minakawa N, Takagi M: Distribution of a Knockdown Resistance Mutation (L1014S) in Anopheles gambiae s.s. and Anopheles arabiensis in Western and Southern Kenya. Plos One 2011, 6.	Kawada H: (2013) personal communication.
449	Morphology	PCR (Scott, 1993)	Larval collection				2005	2005		Kenya	-0.64815	37.362	Kawada H, Futami K, Komagata O, Kasai S, Tomita T, Sonye G, Mwatele C, Njenga SM, Mwandawiro C, Minakawa N, Takagi M: Distribution of a Knockdown Resistance Mutation (L1014S) in Anopheles gambiae s.s. and Anopheles arabiensis in Western and Southern Kenya. Plos One 2011, 6.	Kawada H: (2013) personal communication.
450	Morphology	PCR (Scott, 1993)	Larval collection				2005	2005		Kenya	0.46898	37.6208	Kawada H, Futami K, Komagata O, Kasai S, Tomita T, Sonye G, Mwatele C, Njenga SM, Mwandawiro C, Minakawa N, Takagi M: Distribution of a Knockdown Resistance Mutation (L1014S) in Anopheles gambiae s.s. and Anopheles arabiensis in Western and Southern Kenya. Plos One 2011, 6.	Kawada H: (2013) personal communication.
451	Morphology	PCR (Scott, 1993)	Larval collection				2005	2005		Kenya	0.48172	37.6308	Kawada H, Futami K, Komagata O, Kasai S, Tomita T, Sonye G, Mwatele C, Njenga SM, Mwandawiro C, Minakawa N, Takagi M: Distribution of a Knockdown Resistance Mutation (L1014S) in Anopheles gambiae s.s. and Anopheles arabiensis in Western and Southern Kenya. Plos One 2011, 6.	Kawada H: (2013) personal communication.
452	Morphology	PCR (Scott, 1993)	Larval collection				2005	2005		Kenya	0.50138	37.6412	Kawada H, Futami K, Komagata O, Kasai S, Tomita T, Sonye G, Mwatele C, Njenga SM, Mwandawiro C, Minakawa N, Takagi M: Distribution of a Knockdown Resistance Mutation (L1014S) in Anopheles gambiae s.s. and Anopheles arabiensis in Western and Southern Kenya. Plos One 2011, 6.	Kawada H: (2013) personal communication.
453	Morphology	PCR (Scott, 1993)	Larval collection				2005	2005		Kenya	0.51348	37.6486	Kawada H, Futami K, Komagata O, Kasai S, Tomita T, Sonye G, Mwatele C, Njenga SM, Mwandawiro C, Minakawa N, Takagi M: Distribution of a Knockdown Resistance Mutation (L1014S) in Anopheles gambiae s.s. and Anopheles arabiensis in Western and Southern Kenya. Plos One 2011, 6.	Kawada H: (2013) personal communication.
454	Morphology	PCR (Scott, 1993)	Larval collection				2005	2005		Kenya	0.53142	37.66	Kawada H, Futami K, Komagata O, Kasai S, Tomita T, Sonye G, Mwatele C, Njenga SM, Mwandawiro C, Minakawa N, Takagi M: Distribution of a Knockdown Resistance Mutation (L1014S) in Anopheles gambiae s.s. and Anopheles arabiensis in Western and Southern Kenya. Plos One 2011, 6.	Kawada H: (2013) personal communication.
455	Morphology	PCR (Scott, 1993)	Larval collection				2005	2005		Kenya	0.54777	37.6696	Kawada H, Futami K, Komagata O, Kasai S, Tomita T, Sonye G, Mwatele C, Njenga SM, Mwandawiro C, Minakawa N, Takagi M: Distribution of a Knockdown Resistance Mutation (L1014S) in Anopheles gambiae s.s. and Anopheles arabiensis in Western and Southern Kenya. Plos One 2011, 6.	Kawada H: (2013) personal communication.
456	Morphology	PCR (Scott, 1993)	Larval collection				2005	2005		Kenya	0.59417	37.6731	Kawada H, Futami K, Komagata O, Kasai S, Tomita T, Sonye G, Mwatele C, Njenga SM, Mwandawiro C, Minakawa N, Takagi M: Distribution of a Knockdown Resistance Mutation (L1014S) in Anopheles gambiae s.s. and Anopheles arabiensis in Western and Southern Kenya. Plos One 2011, 6.	Kawada H: (2013) personal communication.
457	Morphology	PCR (Scott, 1993)	Larval collection				2005	2005		Kenya	0.6363	37.6721	Kawada H, Futami K, Komagata O, Kasai S, Tomita T, Sonye G, Mwatele C, Njenga SM, Mwandawiro C, Minakawa N, Takagi M: Distribution of a Knockdown Resistance Mutation (L1014S) in Anopheles gambiae s.s. and Anopheles arabiensis in Western and Southern Kenya. Plos One 2011, 6.	Kawada H: (2013) personal communication.
458	Morphology	PCR (Scott, 1993)	Larval collection				2005	2005		Kenya	-0.48333	37.0971	Kawada H, Futami K, Komagata O, Kasai S, Tomita T, Sonye G, Mwatele C, Njenga SM, Mwandawiro C, Minakawa N, Takagi M: Distribution of a Knockdown Resistance Mutation (L1014S) in Anopheles gambiae s.s. and Anopheles arabiensis in Western and Southern Kenya. Plos One 2011, 6.	Kawada H: (2013) personal communication.
459	Morphology	PCR (Scott, 1993)	Larval collection				2005	2005		Kenya	-0.65013	37.1979	Kawada H, Futami K, Komagata O, Kasai S, Tomita T, Sonye G, Mwatele C, Njenga SM, Mwandawiro C, Minakawa N, Takagi M: Distribution of a Knockdown Resistance Mutation (L1014S) in Anopheles gambiae s.s. and Anopheles arabiensis in Western and Southern Kenya. Plos One 2011, 6.	Kawada H: (2013) personal communication.
460	Morphology	PCR (Scott, 1993)	Larval collection				2005	2005		Kenya	-0.66217	37.2036	Kawada H, Futami K, Komagata O, Kasai S, Tomita T, Sonye G, Mwatele C, Njenga SM, Mwandawiro C, Minakawa N, Takagi M: Distribution of a Knockdown Resistance Mutation (L1014S) in Anopheles gambiae s.s. and Anopheles arabiensis in Western and Southern Kenya. Plos One 2011, 6.	Kawada H: (2013) personal communication.
461	Morphology	PCR (Scott, 1993)	Larval collection				2005	2005		Kenya	-0.67495	37.2456	Kawada H, Futami K, Komagata O, Kasai S, Tomita T, Sonye G, Mwatele C, Njenga SM, Mwandawiro C, Minakawa N, Takagi M: Distribution of a Knockdown Resistance Mutation (L1014S) in Anopheles gambiae s.s. and Anopheles arabiensis in Western and Southern Kenya. Plos One 2011, 6.	Kawada H: (2013) personal communication.
462	Morphology	PCR (Scott, 1993)	Larval collection				2005	2005		Kenya	-0.69462	37.2491	Kawada H, Futami K, Komagata O, Kasai S, Tomita T, Sonye G, Mwatele C, Njenga SM, Mwandawiro C, Minakawa N, Takagi M: Distribution of a Knockdown Resistance Mutation (L1014S) in Anopheles gambiae s.s. and Anopheles arabiensis in Western and Southern Kenya. Plos One 2011, 6.	Kawada H: (2013) personal communication.
463	Morphology	PCR (Scott, 1993)	Larval collection				2005	2005		Kenya	-0.71967	37.2656	Kawada H, Futami K, Komagata O, Kasai S, Tomita T, Sonye G, Mwatele C, Njenga SM, Mwandawiro C, Minakawa N, Takagi M: Distribution of a Knockdown Resistance Mutation (L1014S) in Anopheles gambiae s.s. and Anopheles arabiensis in Western and Southern Kenya. Plos One 2011, 6.	Kawada H: (2013) personal communication.
464	Morphology	PCR (Scott, 1993)	Larval collection				2005	2005		Kenya	-0.75563	37.2101	Kawada H, Futami K, Komagata O, Kasai S, Tomita T, Sonye G, Mwatele C, Njenga SM, Mwandawiro C, Minakawa N, Takagi M: Distribution of a Knockdown Resistance Mutation (L1014S) in Anopheles gambiae s.s. and Anopheles arabiensis in Western and Southern Kenya. Plos One 2011, 6.	Kawada H: (2013) personal communication.
465	Morphology	PCR (Scott, 1993)	Larval collection				2005	2005		Kenya	-0.72343	37.1556	Kawada H, Futami K, Komagata O, Kasai S, Tomita T, Sonye G, Mwatele C, Njenga SM, Mwandawiro C, Minakawa N, Takagi M: Distribution of a Knockdown Resistance Mutation (L1014S) in Anopheles gambiae s.s. and Anopheles arabiensis in Western and Southern Kenya. Plos One 2011, 6.	Kawada H: (2013) personal communication.
466	Morphology	PCR (Scott, 1993)	Larval collection				2005	2005		Kenya	-0.70105	37.1395	Kawada H, Futami K, Komagata O, Kasai S, Tomita T, Sonye G, Mwatele C, Njenga SM, Mwandawiro C, Minakawa N, Takagi M: Distribution of a Knockdown Resistance Mutation (L1014S) in Anopheles gambiae s.s. and Anopheles arabiensis in Western and Southern Kenya. Plos One 2011, 6.	Kawada H: (2013) personal communication.
467	Morphology	PCR (Scott, 1993)	Larval collection				2005	2005		Kenya	-0.65812	37.1077	Kawada H, Futami K, Komagata O, Kasai S, Tomita T, Sonye G, Mwatele C, Njenga SM, Mwandawiro C, Minakawa N, Takagi M: Distribution of a Knockdown Resistance Mutation (L1014S) in Anopheles gambiae s.s. and Anopheles arabiensis in Western and Southern Kenya. Plos One 2011, 6.	Kawada H: (2013) personal communication.
468	Morphology	PCR (Scott, 1993)	Larval collection				2005	2005		Kenya	-0.05465	35.9498	Kawada H, Futami K, Komagata O, Kasai S, Tomita T, Sonye G, Mwatele C, Njenga SM, Mwandawiro C, Minakawa N, Takagi M: Distribution of a Knockdown Resistance Mutation (L1014S) in Anopheles gambiae s.s. and Anopheles arabiensis in Western and Southern Kenya. Plos One 2011, 6.	Kawada H: (2013) personal communication.
469	Morphology	PCR (Scott, 1993)	Larval collection				2005	2005		Kenya	-0.01348	35.965	Kawada H, Futami K, Komagata O, Kasai S, Tomita T, Sonye G, Mwatele C, Njenga SM, Mwandawiro C, Minakawa N, Takagi M: Distribution of a Knockdown Resistance Mutation (L1014S) in Anopheles gambiae s.s. and Anopheles arabiensis in Western and Southern Kenya. Plos One 2011, 6.	Kawada H: (2013) personal communication.
470	Morphology	PCR (Scott, 1993)	Larval collection				2005	2005		Kenya	-0.00135	35.9641	Kawada H, Futami K, Komagata O, Kasai S, Tomita T, Sonye G, Mwatele C, Njenga SM, Mwandawiro C, Minakawa N, Takagi M: Distribution of a Knockdown Resistance Mutation (L1014S) in Anopheles gambiae s.s. and Anopheles arabiensis in Western and Southern Kenya. Plos One 2011, 6.	Kawada H: (2013) personal communication.
471	Morphology	PCR (Scott, 1993)	Larval collection				2005	2005		Kenya	-0.00733	35.9539	Kawada H, Futami K, Komagata O, Kasai S, Tomita T, Sonye G, Mwatele C, Njenga SM, Mwandawiro C, Minakawa N, Takagi M: Distribution of a Knockdown Resistance Mutation (L1014S) in Anopheles gambiae s.s. and Anopheles arabiensis in Western and Southern Kenya. Plos One 2011, 6.	Kawada H: (2013) personal communication.
472	Morphology	PCR (Scott, 1993)	Larval collection				2005	2005		Kenya	0.71023	36.0305	Kawada H, Futami K, Komagata O, Kasai S, Tomita T, Sonye G, Mwatele C, Njenga SM, Mwandawiro C, Minakawa N, Takagi M: Distribution of a Knockdown Resistance Mutation (L1014S) in Anopheles gambiae s.s. and Anopheles arabiensis in Western and Southern Kenya. Plos One 2011, 6.	Kawada H: (2013) personal communication.
473	Morphology	PCR (Scott, 1993)	Larval collection				2005	2005		Kenya	0.43733	36.0018	Kawada H, Futami K, Komagata O, Kasai S, Tomita T, Sonye G, Mwatele C, Njenga SM, Mwandawiro C, Minakawa N, Takagi M: Distribution of a Knockdown Resistance Mutation (L1014S) in Anopheles gambiae s.s. and Anopheles arabiensis in Western and Southern Kenya. Plos One 2011, 6.	Kawada H: (2013) personal communication.
474	Morphology	PCR (Scott, 1993)	Larval collection				2005	2005		Kenya	-0.48723	34.7683	Kawada H, Futami K, Komagata O, Kasai S, Tomita T, Sonye G, Mwatele C, Njenga SM, Mwandawiro C, Minakawa N, Takagi M: Distribution of a Knockdown Resistance Mutation (L1014S) in Anopheles gambiae s.s. and Anopheles arabiensis in Western and Southern Kenya. Plos One 2011, 6.	Kawada H: (2013) personal communication.
475	Morphology	PCR (Scott, 1993)	Larval collection				2005	2005		Kenya	-0.48472	34.7853	Kawada H, Futami K, Komagata O, Kasai S, Tomita T, Sonye G, Mwatele C, Njenga SM, Mwandawiro C, Minakawa N, Takagi M: Distribution of a Knockdown Resistance Mutation (L1014S) in Anopheles gambiae s.s. and Anopheles arabiensis in Western and Southern Kenya. Plos One 2011, 6.	Kawada H: (2013) personal communication.
476	Morphology	PCR (Scott, 1993)	Larval collection				2005	2005		Kenya	-0.48415	34.7969	Kawada H, Futami K, Komagata O, Kasai S, Tomita T, Sonye G, Mwatele C, Njenga SM, Mwandawiro C, Minakawa N, Takagi M: Distribution of a Knockdown Resistance Mutation (L1014S) in Anopheles gambiae s.s. and Anopheles arabiensis in Western and Southern Kenya. Plos One 2011, 6.	Kawada H: (2013) personal communication.
477	Morphology	PCR (Scott, 1993)	Larval collection				2005	2005		Kenya	-0.44413	34.9021	Kawada H, Futami K, Komagata O, Kasai S, Tomita T, Sonye G, Mwatele C, Njenga SM, Mwandawiro C, Minakawa N, Takagi M: Distribution of a Knockdown Resistance Mutation (L1014S) in Anopheles gambiae s.s. and Anopheles arabiensis in Western and Southern Kenya. Plos One 2011, 6.	Kawada H: (2013) personal communication.
478	Morphology	PCR (Scott, 1993)	Larval collection				2005	2005		Kenya	-0.12568	34.7934	Kawada H, Futami K, Komagata O, Kasai S, Tomita T, Sonye G, Mwatele C, Njenga SM, Mwandawiro C, Minakawa N, Takagi M: Distribution of a Knockdown Resistance Mutation (L1014S) in Anopheles gambiae s.s. and Anopheles arabiensis in Western and Southern Kenya. Plos One 2011, 6.	Kawada H: (2013) personal communication.
479	Morphology	PCR (Scott, 1993)	Larval collection				2005	2005		Kenya	-0.13832	34.7967	Kawada H, Futami K, Komagata O, Kasai S, Tomita T, Sonye G, Mwatele C, Njenga SM, Mwandawiro C, Minakawa N, Takagi M: Distribution of a Knockdown Resistance Mutation (L1014S) in Anopheles gambiae s.s. and Anopheles arabiensis in Western and Southern Kenya. Plos One 2011, 6.	Kawada H: (2013) personal communication.
480	Morphology	PCR (Scott, 1993)	Larval collection				2005	2005		Kenya	-0.15205	34.8137	Kawada H, Futami K, Komagata O, Kasai S, Tomita T, Sonye G, Mwatele C, Njenga SM, Mwandawiro C, Minakawa N, Takagi M: Distribution of a Knockdown Resistance Mutation (L1014S) in Anopheles gambiae s.s. and Anopheles arabiensis in Western and Southern Kenya. Plos One 2011, 6.	Kawada H: (2013) personal communication.
481	Morphology	PCR (Scott, 1993)	Larval collection				2005	2005		Kenya	-0.1543	34.8391	Kawada H, Futami K, Komagata O, Kasai S, Tomita T, Sonye G, Mwatele C, Njenga SM, Mwandawiro C, Minakawa N, Takagi M: Distribution of a Knockdown Resistance Mutation (L1014S) in Anopheles gambiae s.s. and Anopheles arabiensis in Western and Southern Kenya. Plos One 2011, 6.	Kawada H: (2013) personal communication.
482	Morphology	PCR (Scott, 1993)	Larval collection				2005	2005		Kenya	-0.16893	34.8735	Kawada H, Futami K, Komagata O, Kasai S, Tomita T, Sonye G, Mwatele C, Njenga SM, Mwandawiro C, Minakawa N, Takagi M: Distribution of a Knockdown Resistance Mutation (L1014S) in Anopheles gambiae s.s. and Anopheles arabiensis in Western and Southern Kenya. Plos One 2011, 6.	Kawada H: (2013) personal communication.
483	Morphology	PCR (Scott, 1993)	Larval collection				2005	2005		Kenya	-0.17228	34.923	Kawada H, Futami K, Komagata O, Kasai S, Tomita T, Sonye G, Mwatele C, Njenga SM, Mwandawiro C, Minakawa N, Takagi M: Distribution of a Knockdown Resistance Mutation (L1014S) in Anopheles gambiae s.s. and Anopheles arabiensis in Western and Southern Kenya. Plos One 2011, 6.	Kawada H: (2013) personal communication.
484	Morphology	PCR (Scott, 1993)	Larval collection				2005	2005		Kenya	-0.17922	34.94	Kawada H, Futami K, Komagata O, Kasai S, Tomita T, Sonye G, Mwatele C, Njenga SM, Mwandawiro C, Minakawa N, Takagi M: Distribution of a Knockdown Resistance Mutation (L1014S) in Anopheles gambiae s.s. and Anopheles arabiensis in Western and Southern Kenya. Plos One 2011, 6.	Kawada H: (2013) personal communication.
485	Morphology	PCR (Scott, 1993)	Larval collection				2005	2005		Kenya	-0.21893	34.957	Kawada H, Futami K, Komagata O, Kasai S, Tomita T, Sonye G, Mwatele C, Njenga SM, Mwandawiro C, Minakawa N, Takagi M: Distribution of a Knockdown Resistance Mutation (L1014S) in Anopheles gambiae s.s. and Anopheles arabiensis in Western and Southern Kenya. Plos One 2011, 6.	Kawada H: (2013) personal communication.
486	Morphology	PCR (Scott, 1993)	Larval collection				2005	2005		Kenya	-0.23917	34.9575	Kawada H, Futami K, Komagata O, Kasai S, Tomita T, Sonye G, Mwatele C, Njenga SM, Mwandawiro C, Minakawa N, Takagi M: Distribution of a Knockdown Resistance Mutation (L1014S) in Anopheles gambiae s.s. and Anopheles arabiensis in Western and Southern Kenya. Plos One 2011, 6.	Kawada H: (2013) personal communication.
487	Morphology	PCR (Scott, 1993)	Larval collection				2005	2005		Kenya	-0.25897	34.9657	Kawada H, Futami K, Komagata O, Kasai S, Tomita T, Sonye G, Mwatele C, Njenga SM, Mwandawiro C, Minakawa N, Takagi M: Distribution of a Knockdown Resistance Mutation (L1014S) in Anopheles gambiae s.s. and Anopheles arabiensis in Western and Southern Kenya. Plos One 2011, 6.	Kawada H: (2013) personal communication.
488	Morphology	PCR (Scott, 1993)	Larval collection				2005	2005		Kenya	-0.28223	34.9795	Kawada H, Futami K, Komagata O, Kasai S, Tomita T, Sonye G, Mwatele C, Njenga SM, Mwandawiro C, Minakawa N, Takagi M: Distribution of a Knockdown Resistance Mutation (L1014S) in Anopheles gambiae s.s. and Anopheles arabiensis in Western and Southern Kenya. Plos One 2011, 6.	Kawada H: (2013) personal communication.
489	Morphology	PCR (Scott, 1993)	Larval collection				2005	2005		Kenya	-0.2862	34.9816	Kawada H, Futami K, Komagata O, Kasai S, Tomita T, Sonye G, Mwatele C, Njenga SM, Mwandawiro C, Minakawa N, Takagi M: Distribution of a Knockdown Resistance Mutation (L1014S) in Anopheles gambiae s.s. and Anopheles arabiensis in Western and Southern Kenya. Plos One 2011, 6.	Kawada H: (2013) personal communication.
490	Morphology	PCR (Scott, 1993)	Larval collection				2005	2005		Kenya	-0.30283	34.9967	Kawada H, Futami K, Komagata O, Kasai S, Tomita T, Sonye G, Mwatele C, Njenga SM, Mwandawiro C, Minakawa N, Takagi M: Distribution of a Knockdown Resistance Mutation (L1014S) in Anopheles gambiae s.s. and Anopheles arabiensis in Western and Southern Kenya. Plos One 2011, 6.	Kawada H: (2013) personal communication.
491	Morphology	PCR (Scott, 1993)	Larval collection				2005	2005		Kenya	-0.32755	35.0063	Kawada H, Futami K, Komagata O, Kasai S, Tomita T, Sonye G, Mwatele C, Njenga SM, Mwandawiro C, Minakawa N, Takagi M: Distribution of a Knockdown Resistance Mutation (L1014S) in Anopheles gambiae s.s. and Anopheles arabiensis in Western and Southern Kenya. Plos One 2011, 6.	Kawada H: (2013) personal communication.
492	Morphology	PCR (Scott, 1993)	Larval collection				2005	2005		Kenya	-0.2812	34.9566	Kawada H, Futami K, Komagata O, Kasai S, Tomita T, Sonye G, Mwatele C, Njenga SM, Mwandawiro C, Minakawa N, Takagi M: Distribution of a Knockdown Resistance Mutation (L1014S) in Anopheles gambiae s.s. and Anopheles arabiensis in Western and Southern Kenya. Plos One 2011, 6.	Kawada H: (2013) personal communication.
493	Morphology	PCR (Scott, 1993)	Larval collection				2005	2005		Kenya	-0.2878	34.9489	Kawada H, Futami K, Komagata O, Kasai S, Tomita T, Sonye G, Mwatele C, Njenga SM, Mwandawiro C, Minakawa N, Takagi M: Distribution of a Knockdown Resistance Mutation (L1014S) in Anopheles gambiae s.s. and Anopheles arabiensis in Western and Southern Kenya. Plos One 2011, 6.	Kawada H: (2013) personal communication.
494	Morphology	PCR (Scott, 1993)	Larval collection				2005	2005		Kenya	-0.31185	34.9196	Kawada H, Futami K, Komagata O, Kasai S, Tomita T, Sonye G, Mwatele C, Njenga SM, Mwandawiro C, Minakawa N, Takagi M: Distribution of a Knockdown Resistance Mutation (L1014S) in Anopheles gambiae s.s. and Anopheles arabiensis in Western and Southern Kenya. Plos One 2011, 6.	Kawada H: (2013) personal communication.
495	Morphology	PCR (Scott, 1993)	Larval collection				2005	2005		Kenya	-0.31617	34.8903	Kawada H, Futami K, Komagata O, Kasai S, Tomita T, Sonye G, Mwatele C, Njenga SM, Mwandawiro C, Minakawa N, Takagi M: Distribution of a Knockdown Resistance Mutation (L1014S) in Anopheles gambiae s.s. and Anopheles arabiensis in Western and Southern Kenya. Plos One 2011, 6.	Kawada H: (2013) personal communication.
496	Morphology	PCR (Scott, 1993)	Larval collection				2005	2005		Kenya	-0.3199	34.8683	Kawada H, Futami K, Komagata O, Kasai S, Tomita T, Sonye G, Mwatele C, Njenga SM, Mwandawiro C, Minakawa N, Takagi M: Distribution of a Knockdown Resistance Mutation (L1014S) in Anopheles gambiae s.s. and Anopheles arabiensis in Western and Southern Kenya. Plos One 2011, 6.	Kawada H: (2013) personal communication.
497	Morphology	PCR (Scott, 1993)	Larval collection				2005	2005		Kenya	-0.33955	34.8192	Kawada H, Futami K, Komagata O, Kasai S, Tomita T, Sonye G, Mwatele C, Njenga SM, Mwandawiro C, Minakawa N, Takagi M: Distribution of a Knockdown Resistance Mutation (L1014S) in Anopheles gambiae s.s. and Anopheles arabiensis in Western and Southern Kenya. Plos One 2011, 6.	Kawada H: (2013) personal communication.
498	Morphology	PCR (Scott, 1993)	Larval collection				2005	2005		Kenya	-0.34798	34.7934	Kawada H, Futami K, Komagata O, Kasai S, Tomita T, Sonye G, Mwatele C, Njenga SM, Mwandawiro C, Minakawa N, Takagi M: Distribution of a Knockdown Resistance Mutation (L1014S) in Anopheles gambiae s.s. and Anopheles arabiensis in Western and Southern Kenya. Plos One 2011, 6.	Kawada H: (2013) personal communication.
499	Morphology	PCR (Scott, 1993)	Larval collection				2005	2005		Kenya	-0.35295	34.7623	Kawada H, Futami K, Komagata O, Kasai S, Tomita T, Sonye G, Mwatele C, Njenga SM, Mwandawiro C, Minakawa N, Takagi M: Distribution of a Knockdown Resistance Mutation (L1014S) in Anopheles gambiae s.s. and Anopheles arabiensis in Western and Southern Kenya. Plos One 2011, 6.	Kawada H: (2013) personal communication.
500	Morphology	PCR (Scott, 1993)	Larval collection				2005	2005		Kenya	-0.35907	34.7296	Kawada H, Futami K, Komagata O, Kasai S, Tomita T, Sonye G, Mwatele C, Njenga SM, Mwandawiro C, Minakawa N, Takagi M: Distribution of a Knockdown Resistance Mutation (L1014S) in Anopheles gambiae s.s. and Anopheles arabiensis in Western and Southern Kenya. Plos One 2011, 6.	Kawada H: (2013) personal communication.
501	Morphology	PCR (Scott, 1993)	Larval collection				2005	2005		Kenya	-0.35718	34.7071	Kawada H, Futami K, Komagata O, Kasai S, Tomita T, Sonye G, Mwatele C, Njenga SM, Mwandawiro C, Minakawa N, Takagi M: Distribution of a Knockdown Resistance Mutation (L1014S) in Anopheles gambiae s.s. and Anopheles arabiensis in Western and Southern Kenya. Plos One 2011, 6.	Kawada H: (2013) personal communication.
502	Morphology	PCR (Scott, 1993)	Larval collection				2005	2005		Kenya	-0.35585	34.6827	Kawada H, Futami K, Komagata O, Kasai S, Tomita T, Sonye G, Mwatele C, Njenga SM, Mwandawiro C, Minakawa N, Takagi M: Distribution of a Knockdown Resistance Mutation (L1014S) in Anopheles gambiae s.s. and Anopheles arabiensis in Western and Southern Kenya. Plos One 2011, 6.	Kawada H: (2013) personal communication.
503	Morphology	PCR (Scott, 1993)	Larval collection				2005	2005		Kenya	-0.38717	34.6301	Kawada H, Futami K, Komagata O, Kasai S, Tomita T, Sonye G, Mwatele C, Njenga SM, Mwandawiro C, Minakawa N, Takagi M: Distribution of a Knockdown Resistance Mutation (L1014S) in Anopheles gambiae s.s. and Anopheles arabiensis in Western and Southern Kenya. Plos One 2011, 6.	Kawada H: (2013) personal communication.
504	Morphology	PCR (Scott, 1993)	Larval collection				2005	2005		Kenya	-0.40978	34.6105	Kawada H, Futami K, Komagata O, Kasai S, Tomita T, Sonye G, Mwatele C, Njenga SM, Mwandawiro C, Minakawa N, Takagi M: Distribution of a Knockdown Resistance Mutation (L1014S) in Anopheles gambiae s.s. and Anopheles arabiensis in Western and Southern Kenya. Plos One 2011, 6.	Kawada H: (2013) personal communication.
505	Morphology	PCR (Scott, 1993)	Larval collection				2005	2005		Kenya	-0.42568	34.5957	Kawada H, Futami K, Komagata O, Kasai S, Tomita T, Sonye G, Mwatele C, Njenga SM, Mwandawiro C, Minakawa N, Takagi M: Distribution of a Knockdown Resistance Mutation (L1014S) in Anopheles gambiae s.s. and Anopheles arabiensis in Western and Southern Kenya. Plos One 2011, 6.	Kawada H: (2013) personal communication.
506	Morphology	PCR (Scott, 1993)	Larval collection				2005	2005		Kenya	-0.45188	34.5723	Kawada H, Futami K, Komagata O, Kasai S, Tomita T, Sonye G, Mwatele C, Njenga SM, Mwandawiro C, Minakawa N, Takagi M: Distribution of a Knockdown Resistance Mutation (L1014S) in Anopheles gambiae s.s. and Anopheles arabiensis in Western and Southern Kenya. Plos One 2011, 6.	Kawada H: (2013) personal communication.
507	Morphology	PCR (Scott, 1993)	Larval collection				2005	2005		Kenya	-0.47445	34.5465	Kawada H, Futami K, Komagata O, Kasai S, Tomita T, Sonye G, Mwatele C, Njenga SM, Mwandawiro C, Minakawa N, Takagi M: Distribution of a Knockdown Resistance Mutation (L1014S) in Anopheles gambiae s.s. and Anopheles arabiensis in Western and Southern Kenya. Plos One 2011, 6.	Kawada H: (2013) personal communication.
508	Morphology	PCR (Scott, 1993)	Larval collection				2005	2005		Kenya	-0.52237	34.4748	Kawada H, Futami K, Komagata O, Kasai S, Tomita T, Sonye G, Mwatele C, Njenga SM, Mwandawiro C, Minakawa N, Takagi M: Distribution of a Knockdown Resistance Mutation (L1014S) in Anopheles gambiae s.s. and Anopheles arabiensis in Western and Southern Kenya. Plos One 2011, 6.	Kawada H: (2013) personal communication.
509	Morphology	PCR (Scott, 1993)	Larval collection				2005	2005		Kenya	-0.51282	34.4885	Kawada H, Futami K, Komagata O, Kasai S, Tomita T, Sonye G, Mwatele C, Njenga SM, Mwandawiro C, Minakawa N, Takagi M: Distribution of a Knockdown Resistance Mutation (L1014S) in Anopheles gambiae s.s. and Anopheles arabiensis in Western and Southern Kenya. Plos One 2011, 6.	Kawada H: (2013) personal communication.
510	Morphology	PCR (Scott, 1993)	Larval collection				2005	2005		Kenya	-0.49757	34.5053	Kawada H, Futami K, Komagata O, Kasai S, Tomita T, Sonye G, Mwatele C, Njenga SM, Mwandawiro C, Minakawa N, Takagi M: Distribution of a Knockdown Resistance Mutation (L1014S) in Anopheles gambiae s.s. and Anopheles arabiensis in Western and Southern Kenya. Plos One 2011, 6.	Kawada H: (2013) personal communication.
511	Morphology	PCR (Scott, 1993)	Larval collection				2005	2005		Kenya	-0.49092	34.5302	Kawada H, Futami K, Komagata O, Kasai S, Tomita T, Sonye G, Mwatele C, Njenga SM, Mwandawiro C, Minakawa N, Takagi M: Distribution of a Knockdown Resistance Mutation (L1014S) in Anopheles gambiae s.s. and Anopheles arabiensis in Western and Southern Kenya. Plos One 2011, 6.	Kawada H: (2013) personal communication.
512	Morphology	PCR (Scott, 1993)	Larval collection				2005	2005		Kenya	-0.55485	34.4466	Kawada H, Futami K, Komagata O, Kasai S, Tomita T, Sonye G, Mwatele C, Njenga SM, Mwandawiro C, Minakawa N, Takagi M: Distribution of a Knockdown Resistance Mutation (L1014S) in Anopheles gambiae s.s. and Anopheles arabiensis in Western and Southern Kenya. Plos One 2011, 6.	Kawada H: (2013) personal communication.
513	Morphology	PCR (Scott, 1993)	Larval collection				2005	2005		Kenya	-0.59962	34.4194	Kawada H, Futami K, Komagata O, Kasai S, Tomita T, Sonye G, Mwatele C, Njenga SM, Mwandawiro C, Minakawa N, Takagi M: Distribution of a Knockdown Resistance Mutation (L1014S) in Anopheles gambiae s.s. and Anopheles arabiensis in Western and Southern Kenya. Plos One 2011, 6.	Kawada H: (2013) personal communication.
514	Morphology	PCR (Scott, 1993)	Larval collection				2005	2005		Kenya	-0.5731	34.3615	Kawada H, Futami K, Komagata O, Kasai S, Tomita T, Sonye G, Mwatele C, Njenga SM, Mwandawiro C, Minakawa N, Takagi M: Distribution of a Knockdown Resistance Mutation (L1014S) in Anopheles gambiae s.s. and Anopheles arabiensis in Western and Southern Kenya. Plos One 2011, 6.	Kawada H: (2013) personal communication.
515	Morphology	PCR (Scott, 1993)	Larval collection				2005	2005		Kenya	-0.48447	34.2977	Kawada H, Futami K, Komagata O, Kasai S, Tomita T, Sonye G, Mwatele C, Njenga SM, Mwandawiro C, Minakawa N, Takagi M: Distribution of a Knockdown Resistance Mutation (L1014S) in Anopheles gambiae s.s. and Anopheles arabiensis in Western and Southern Kenya. Plos One 2011, 6.	Kawada H: (2013) personal communication.
516	Morphology	PCR (Scott, 1993)	Larval collection				2005	2005		Kenya	-0.47815	34.2903	Kawada H, Futami K, Komagata O, Kasai S, Tomita T, Sonye G, Mwatele C, Njenga SM, Mwandawiro C, Minakawa N, Takagi M: Distribution of a Knockdown Resistance Mutation (L1014S) in Anopheles gambiae s.s. and Anopheles arabiensis in Western and Southern Kenya. Plos One 2011, 6.	Kawada H: (2013) personal communication.
517	Morphology	PCR (Scott, 1993)	Larval collection				2005	2005		Kenya	-0.46498	34.2779	Kawada H, Futami K, Komagata O, Kasai S, Tomita T, Sonye G, Mwatele C, Njenga SM, Mwandawiro C, Minakawa N, Takagi M: Distribution of a Knockdown Resistance Mutation (L1014S) in Anopheles gambiae s.s. and Anopheles arabiensis in Western and Southern Kenya. Plos One 2011, 6.	Kawada H: (2013) personal communication.
518	Morphology	PCR (Scott, 1993)	Larval collection				2005	2005		Kenya	-0.45168	34.2533	Kawada H, Futami K, Komagata O, Kasai S, Tomita T, Sonye G, Mwatele C, Njenga SM, Mwandawiro C, Minakawa N, Takagi M: Distribution of a Knockdown Resistance Mutation (L1014S) in Anopheles gambiae s.s. and Anopheles arabiensis in Western and Southern Kenya. Plos One 2011, 6.	Kawada H: (2013) personal communication.
519	Morphology	PCR (Scott, 1993)	Larval collection				2005	2005		Kenya	-0.44177	34.2251	Kawada H, Futami K, Komagata O, Kasai S, Tomita T, Sonye G, Mwatele C, Njenga SM, Mwandawiro C, Minakawa N, Takagi M: Distribution of a Knockdown Resistance Mutation (L1014S) in Anopheles gambiae s.s. and Anopheles arabiensis in Western and Southern Kenya. Plos One 2011, 6.	Kawada H: (2013) personal communication.
520	Morphology	PCR (Scott, 1993)	Larval collection				2005	2005		Kenya	-0.47073	34.1806	Kawada H, Futami K, Komagata O, Kasai S, Tomita T, Sonye G, Mwatele C, Njenga SM, Mwandawiro C, Minakawa N, Takagi M: Distribution of a Knockdown Resistance Mutation (L1014S) in Anopheles gambiae s.s. and Anopheles arabiensis in Western and Southern Kenya. Plos One 2011, 6.	Kawada H: (2013) personal communication.
521	Morphology	PCR (Scott, 1993)	Larval collection				2005	2005		Kenya	-0.53758	34.1641	Kawada H, Futami K, Komagata O, Kasai S, Tomita T, Sonye G, Mwatele C, Njenga SM, Mwandawiro C, Minakawa N, Takagi M: Distribution of a Knockdown Resistance Mutation (L1014S) in Anopheles gambiae s.s. and Anopheles arabiensis in Western and Southern Kenya. Plos One 2011, 6.	Kawada H: (2013) personal communication.
522	Morphology	PCR (Scott, 1993)	Larval collection				2005	2005		Kenya	-0.53773	34.1645	Kawada H, Futami K, Komagata O, Kasai S, Tomita T, Sonye G, Mwatele C, Njenga SM, Mwandawiro C, Minakawa N, Takagi M: Distribution of a Knockdown Resistance Mutation (L1014S) in Anopheles gambiae s.s. and Anopheles arabiensis in Western and Southern Kenya. Plos One 2011, 6.	Kawada H: (2013) personal communication.
523	Morphology	PCR (Scott, 1993)	Larval collection				2005	2005		Kenya	-0.55435	34.2531	Kawada H, Futami K, Komagata O, Kasai S, Tomita T, Sonye G, Mwatele C, Njenga SM, Mwandawiro C, Minakawa N, Takagi M: Distribution of a Knockdown Resistance Mutation (L1014S) in Anopheles gambiae s.s. and Anopheles arabiensis in Western and Southern Kenya. Plos One 2011, 6.	Kawada H: (2013) personal communication.
524	Morphology	PCR (Scott, 1993)	Larval collection				2005	2005		Kenya	-0.57398	34.2643	Kawada H, Futami K, Komagata O, Kasai S, Tomita T, Sonye G, Mwatele C, Njenga SM, Mwandawiro C, Minakawa N, Takagi M: Distribution of a Knockdown Resistance Mutation (L1014S) in Anopheles gambiae s.s. and Anopheles arabiensis in Western and Southern Kenya. Plos One 2011, 6.	Kawada H: (2013) personal communication.
525	Morphology	PCR (Scott, 1993)	Larval collection				2005	2005		Kenya	-0.63622	34.2414	Kawada H, Futami K, Komagata O, Kasai S, Tomita T, Sonye G, Mwatele C, Njenga SM, Mwandawiro C, Minakawa N, Takagi M: Distribution of a Knockdown Resistance Mutation (L1014S) in Anopheles gambiae s.s. and Anopheles arabiensis in Western and Southern Kenya. Plos One 2011, 6.	Kawada H: (2013) personal communication.
526	Morphology	PCR (Scott, 1993)	Larval collection				2005	2005		Kenya	-0.67587	34.2109	Kawada H, Futami K, Komagata O, Kasai S, Tomita T, Sonye G, Mwatele C, Njenga SM, Mwandawiro C, Minakawa N, Takagi M: Distribution of a Knockdown Resistance Mutation (L1014S) in Anopheles gambiae s.s. and Anopheles arabiensis in Western and Southern Kenya. Plos One 2011, 6.	Kawada H: (2013) personal communication.
527	Morphology	PCR (Scott, 1993)	Larval collection				2005	2005		Kenya	-0.72898	34.0706	Kawada H, Futami K, Komagata O, Kasai S, Tomita T, Sonye G, Mwatele C, Njenga SM, Mwandawiro C, Minakawa N, Takagi M: Distribution of a Knockdown Resistance Mutation (L1014S) in Anopheles gambiae s.s. and Anopheles arabiensis in Western and Southern Kenya. Plos One 2011, 6.	Kawada H: (2013) personal communication.
528	Morphology	PCR (Scott, 1993)	Larval collection				2005	2005		Kenya	-0.72507	34.0597	Kawada H, Futami K, Komagata O, Kasai S, Tomita T, Sonye G, Mwatele C, Njenga SM, Mwandawiro C, Minakawa N, Takagi M: Distribution of a Knockdown Resistance Mutation (L1014S) in Anopheles gambiae s.s. and Anopheles arabiensis in Western and Southern Kenya. Plos One 2011, 6.	Kawada H: (2013) personal communication.
529	Morphology	PCR (Scott, 1993)	Larval collection				2005	2005		Kenya	-0.81432	34.1279	Kawada H, Futami K, Komagata O, Kasai S, Tomita T, Sonye G, Mwatele C, Njenga SM, Mwandawiro C, Minakawa N, Takagi M: Distribution of a Knockdown Resistance Mutation (L1014S) in Anopheles gambiae s.s. and Anopheles arabiensis in Western and Southern Kenya. Plos One 2011, 6.	Kawada H: (2013) personal communication.
530	Morphology	PCR (Scott, 1993)	Larval collection				2005	2005		Kenya	-0.83802	34.1532	Kawada H, Futami K, Komagata O, Kasai S, Tomita T, Sonye G, Mwatele C, Njenga SM, Mwandawiro C, Minakawa N, Takagi M: Distribution of a Knockdown Resistance Mutation (L1014S) in Anopheles gambiae s.s. and Anopheles arabiensis in Western and Southern Kenya. Plos One 2011, 6.	Kawada H: (2013) personal communication.
531	Morphology	PCR (Scott, 1993)	Larval collection				2005	2005		Kenya	-0.9662	35.4714	Kawada H, Futami K, Komagata O, Kasai S, Tomita T, Sonye G, Mwatele C, Njenga SM, Mwandawiro C, Minakawa N, Takagi M: Distribution of a Knockdown Resistance Mutation (L1014S) in Anopheles gambiae s.s. and Anopheles arabiensis in Western and Southern Kenya. Plos One 2011, 6.	Kawada H: (2013) personal communication.
532	Morphology	PCR (Scott, 1993)	Larval collection				2005	2005		Kenya	-0.72797	35.0354	Kawada H, Futami K, Komagata O, Kasai S, Tomita T, Sonye G, Mwatele C, Njenga SM, Mwandawiro C, Minakawa N, Takagi M: Distribution of a Knockdown Resistance Mutation (L1014S) in Anopheles gambiae s.s. and Anopheles arabiensis in Western and Southern Kenya. Plos One 2011, 6.	Kawada H: (2013) personal communication.
533	Morphology	PCR (Scott, 1993)	Larval collection				2005	2005		Kenya	-0.69818	34.6673	Kawada H, Futami K, Komagata O, Kasai S, Tomita T, Sonye G, Mwatele C, Njenga SM, Mwandawiro C, Minakawa N, Takagi M: Distribution of a Knockdown Resistance Mutation (L1014S) in Anopheles gambiae s.s. and Anopheles arabiensis in Western and Southern Kenya. Plos One 2011, 6.	Kawada H: (2013) personal communication.
534	Morphology	PCR (Scott, 1993)	Larval collection				2005	2005		Kenya	-0.72247	34.6442	Kawada H, Futami K, Komagata O, Kasai S, Tomita T, Sonye G, Mwatele C, Njenga SM, Mwandawiro C, Minakawa N, Takagi M: Distribution of a Knockdown Resistance Mutation (L1014S) in Anopheles gambiae s.s. and Anopheles arabiensis in Western and Southern Kenya. Plos One 2011, 6.	Kawada H: (2013) personal communication.
535	Morphology	PCR (Scott, 1993)	Larval collection				2005	2005		Kenya	-0.75808	34.6019	Kawada H, Futami K, Komagata O, Kasai S, Tomita T, Sonye G, Mwatele C, Njenga SM, Mwandawiro C, Minakawa N, Takagi M: Distribution of a Knockdown Resistance Mutation (L1014S) in Anopheles gambiae s.s. and Anopheles arabiensis in Western and Southern Kenya. Plos One 2011, 6.	Kawada H: (2013) personal communication.
536	Morphology	PCR (Scott, 1993)	Larval collection				2005	2005		Kenya	-0.76597	34.5981	Kawada H, Futami K, Komagata O, Kasai S, Tomita T, Sonye G, Mwatele C, Njenga SM, Mwandawiro C, Minakawa N, Takagi M: Distribution of a Knockdown Resistance Mutation (L1014S) in Anopheles gambiae s.s. and Anopheles arabiensis in Western and Southern Kenya. Plos One 2011, 6.	Kawada H: (2013) personal communication.
537	Morphology	PCR (Scott, 1993)	Larval collection				2005	2005		Kenya	-0.81333	34.5927	Kawada H, Futami K, Komagata O, Kasai S, Tomita T, Sonye G, Mwatele C, Njenga SM, Mwandawiro C, Minakawa N, Takagi M: Distribution of a Knockdown Resistance Mutation (L1014S) in Anopheles gambiae s.s. and Anopheles arabiensis in Western and Southern Kenya. Plos One 2011, 6.	Kawada H: (2013) personal communication.
538	Morphology	PCR (Scott, 1993)	Larval collection				2005	2005		Kenya	-0.83923	34.5816	Kawada H, Futami K, Komagata O, Kasai S, Tomita T, Sonye G, Mwatele C, Njenga SM, Mwandawiro C, Minakawa N, Takagi M: Distribution of a Knockdown Resistance Mutation (L1014S) in Anopheles gambiae s.s. and Anopheles arabiensis in Western and Southern Kenya. Plos One 2011, 6.	Kawada H: (2013) personal communication.
539	Morphology	PCR (Scott, 1993)	Larval collection				2005	2005		Kenya	-0.89728	34.5403	Kawada H, Futami K, Komagata O, Kasai S, Tomita T, Sonye G, Mwatele C, Njenga SM, Mwandawiro C, Minakawa N, Takagi M: Distribution of a Knockdown Resistance Mutation (L1014S) in Anopheles gambiae s.s. and Anopheles arabiensis in Western and Southern Kenya. Plos One 2011, 6.	Kawada H: (2013) personal communication.
540	Morphology	PCR (Scott, 1993)	Larval collection				2005	2005		Kenya	-0.98057	34.5013	Kawada H, Futami K, Komagata O, Kasai S, Tomita T, Sonye G, Mwatele C, Njenga SM, Mwandawiro C, Minakawa N, Takagi M: Distribution of a Knockdown Resistance Mutation (L1014S) in Anopheles gambiae s.s. and Anopheles arabiensis in Western and Southern Kenya. Plos One 2011, 6.	Kawada H: (2013) personal communication.
541	Morphology	PCR (Scott, 1993)	Larval collection				2005	2005		Kenya	-1.08922	34.459	Kawada H, Futami K, Komagata O, Kasai S, Tomita T, Sonye G, Mwatele C, Njenga SM, Mwandawiro C, Minakawa N, Takagi M: Distribution of a Knockdown Resistance Mutation (L1014S) in Anopheles gambiae s.s. and Anopheles arabiensis in Western and Southern Kenya. Plos One 2011, 6.	Kawada H: (2013) personal communication.
542	Morphology	PCR (Scott, 1993)	Larval collection				2005	2005		Kenya	-1.13023	34.45	Kawada H, Futami K, Komagata O, Kasai S, Tomita T, Sonye G, Mwatele C, Njenga SM, Mwandawiro C, Minakawa N, Takagi M: Distribution of a Knockdown Resistance Mutation (L1014S) in Anopheles gambiae s.s. and Anopheles arabiensis in Western and Southern Kenya. Plos One 2011, 6.	Kawada H: (2013) personal communication.
543	Morphology	PCR (Scott, 1993)	Larval collection				2005	2005		Kenya	-0.7432	34.5951	Kawada H, Futami K, Komagata O, Kasai S, Tomita T, Sonye G, Mwatele C, Njenga SM, Mwandawiro C, Minakawa N, Takagi M: Distribution of a Knockdown Resistance Mutation (L1014S) in Anopheles gambiae s.s. and Anopheles arabiensis in Western and Southern Kenya. Plos One 2011, 6.	Kawada H: (2013) personal communication.
544	Morphology	PCR (Scott, 1993)	Larval collection				2005	2005		Kenya	-0.72162	34.5756	Kawada H, Futami K, Komagata O, Kasai S, Tomita T, Sonye G, Mwatele C, Njenga SM, Mwandawiro C, Minakawa N, Takagi M: Distribution of a Knockdown Resistance Mutation (L1014S) in Anopheles gambiae s.s. and Anopheles arabiensis in Western and Southern Kenya. Plos One 2011, 6.	Kawada H: (2013) personal communication.
545	Morphology	PCR (Scott, 1993)	Larval collection				2005	2005		Kenya	-0.7029	34.5535	Kawada H, Futami K, Komagata O, Kasai S, Tomita T, Sonye G, Mwatele C, Njenga SM, Mwandawiro C, Minakawa N, Takagi M: Distribution of a Knockdown Resistance Mutation (L1014S) in Anopheles gambiae s.s. and Anopheles arabiensis in Western and Southern Kenya. Plos One 2011, 6.	Kawada H: (2013) personal communication.
546	Morphology	PCR (Scott, 1993)	Larval collection				2005	2005		Kenya	-0.68757	34.5392	Kawada H, Futami K, Komagata O, Kasai S, Tomita T, Sonye G, Mwatele C, Njenga SM, Mwandawiro C, Minakawa N, Takagi M: Distribution of a Knockdown Resistance Mutation (L1014S) in Anopheles gambiae s.s. and Anopheles arabiensis in Western and Southern Kenya. Plos One 2011, 6.	Kawada H: (2013) personal communication.
547	Morphology	PCR (Scott, 1993)	Larval collection				2005	2005		Kenya	-0.6531	34.5225	Kawada H, Futami K, Komagata O, Kasai S, Tomita T, Sonye G, Mwatele C, Njenga SM, Mwandawiro C, Minakawa N, Takagi M: Distribution of a Knockdown Resistance Mutation (L1014S) in Anopheles gambiae s.s. and Anopheles arabiensis in Western and Southern Kenya. Plos One 2011, 6.	Kawada H: (2013) personal communication.
548	Morphology	PCR (Scott, 1993)	Larval collection				2005	2005		Kenya	-0.62895	34.5063	Kawada H, Futami K, Komagata O, Kasai S, Tomita T, Sonye G, Mwatele C, Njenga SM, Mwandawiro C, Minakawa N, Takagi M: Distribution of a Knockdown Resistance Mutation (L1014S) in Anopheles gambiae s.s. and Anopheles arabiensis in Western and Southern Kenya. Plos One 2011, 6.	Kawada H: (2013) personal communication.
549	Morphology	PCR (Scott, 1993)	Larval collection				2005	2005		Kenya	-0.60507	34.4873	Kawada H, Futami K, Komagata O, Kasai S, Tomita T, Sonye G, Mwatele C, Njenga SM, Mwandawiro C, Minakawa N, Takagi M: Distribution of a Knockdown Resistance Mutation (L1014S) in Anopheles gambiae s.s. and Anopheles arabiensis in Western and Southern Kenya. Plos One 2011, 6.	Kawada H: (2013) personal communication.
550	Morphology	PCR (Scott, 1993)	Larval collection				2005	2005		Kenya	-0.56478	34.4619	Kawada H, Futami K, Komagata O, Kasai S, Tomita T, Sonye G, Mwatele C, Njenga SM, Mwandawiro C, Minakawa N, Takagi M: Distribution of a Knockdown Resistance Mutation (L1014S) in Anopheles gambiae s.s. and Anopheles arabiensis in Western and Southern Kenya. Plos One 2011, 6.	Kawada H: (2013) personal communication.
551	Morphology	PCR (Scott, 1993)	Larval collection				2005	2005		Kenya	-0.62657	34.4995	Kawada H, Futami K, Komagata O, Kasai S, Tomita T, Sonye G, Mwatele C, Njenga SM, Mwandawiro C, Minakawa N, Takagi M: Distribution of a Knockdown Resistance Mutation (L1014S) in Anopheles gambiae s.s. and Anopheles arabiensis in Western and Southern Kenya. Plos One 2011, 6.	Kawada H: (2013) personal communication.
552	Morphology	PCR (Scott, 1993)	Larval collection				2005	2005		Kenya	-0.6408	34.4746	Kawada H, Futami K, Komagata O, Kasai S, Tomita T, Sonye G, Mwatele C, Njenga SM, Mwandawiro C, Minakawa N, Takagi M: Distribution of a Knockdown Resistance Mutation (L1014S) in Anopheles gambiae s.s. and Anopheles arabiensis in Western and Southern Kenya. Plos One 2011, 6.	Kawada H: (2013) personal communication.
553	Morphology	PCR (Scott, 1993)	Larval collection				2005	2005		Kenya	-0.6567	34.4373	Kawada H, Futami K, Komagata O, Kasai S, Tomita T, Sonye G, Mwatele C, Njenga SM, Mwandawiro C, Minakawa N, Takagi M: Distribution of a Knockdown Resistance Mutation (L1014S) in Anopheles gambiae s.s. and Anopheles arabiensis in Western and Southern Kenya. Plos One 2011, 6.	Kawada H: (2013) personal communication.
554	Morphology	PCR (Scott, 1993)	Larval collection				2005	2005		Kenya	-0.66853	34.418	Kawada H, Futami K, Komagata O, Kasai S, Tomita T, Sonye G, Mwatele C, Njenga SM, Mwandawiro C, Minakawa N, Takagi M: Distribution of a Knockdown Resistance Mutation (L1014S) in Anopheles gambiae s.s. and Anopheles arabiensis in Western and Southern Kenya. Plos One 2011, 6.	Kawada H: (2013) personal communication.
555	Morphology	PCR (Scott, 1993)	Larval collection				2005	2005		Kenya	-0.72063	34.3766	Kawada H, Futami K, Komagata O, Kasai S, Tomita T, Sonye G, Mwatele C, Njenga SM, Mwandawiro C, Minakawa N, Takagi M: Distribution of a Knockdown Resistance Mutation (L1014S) in Anopheles gambiae s.s. and Anopheles arabiensis in Western and Southern Kenya. Plos One 2011, 6.	Kawada H: (2013) personal communication.
556	Morphology	PCR (Scott, 1993)	Larval collection				2005	2005		Kenya	-0.73355	34.3616	Kawada H, Futami K, Komagata O, Kasai S, Tomita T, Sonye G, Mwatele C, Njenga SM, Mwandawiro C, Minakawa N, Takagi M: Distribution of a Knockdown Resistance Mutation (L1014S) in Anopheles gambiae s.s. and Anopheles arabiensis in Western and Southern Kenya. Plos One 2011, 6.	Kawada H: (2013) personal communication.
557	Morphology	PCR (Scott, 1993)	Larval collection				2005	2005		Kenya	-0.74503	34.3341	Kawada H, Futami K, Komagata O, Kasai S, Tomita T, Sonye G, Mwatele C, Njenga SM, Mwandawiro C, Minakawa N, Takagi M: Distribution of a Knockdown Resistance Mutation (L1014S) in Anopheles gambiae s.s. and Anopheles arabiensis in Western and Southern Kenya. Plos One 2011, 6.	Kawada H: (2013) personal communication.
558	Morphology	PCR (Scott, 1993)	Larval collection				2005	2005		Kenya	-0.75367	34.289	Kawada H, Futami K, Komagata O, Kasai S, Tomita T, Sonye G, Mwatele C, Njenga SM, Mwandawiro C, Minakawa N, Takagi M: Distribution of a Knockdown Resistance Mutation (L1014S) in Anopheles gambiae s.s. and Anopheles arabiensis in Western and Southern Kenya. Plos One 2011, 6.	Kawada H: (2013) personal communication.
559	Morphology	PCR (Scott, 1993)	Larval collection				2005	2005		Kenya	-0.7693	34.264	Kawada H, Futami K, Komagata O, Kasai S, Tomita T, Sonye G, Mwatele C, Njenga SM, Mwandawiro C, Minakawa N, Takagi M: Distribution of a Knockdown Resistance Mutation (L1014S) in Anopheles gambiae s.s. and Anopheles arabiensis in Western and Southern Kenya. Plos One 2011, 6.	Kawada H: (2013) personal communication.
560	Morphology	PCR (Scott, 1993)	Larval collection				2005	2005		Kenya	-0.78613	34.2434	Kawada H, Futami K, Komagata O, Kasai S, Tomita T, Sonye G, Mwatele C, Njenga SM, Mwandawiro C, Minakawa N, Takagi M: Distribution of a Knockdown Resistance Mutation (L1014S) in Anopheles gambiae s.s. and Anopheles arabiensis in Western and Southern Kenya. Plos One 2011, 6.	Kawada H: (2013) personal communication.
561	Morphology	PCR (Scott, 1993)	Larval collection				2005	2005		Kenya	-0.81162	34.217	Kawada H, Futami K, Komagata O, Kasai S, Tomita T, Sonye G, Mwatele C, Njenga SM, Mwandawiro C, Minakawa N, Takagi M: Distribution of a Knockdown Resistance Mutation (L1014S) in Anopheles gambiae s.s. and Anopheles arabiensis in Western and Southern Kenya. Plos One 2011, 6.	Kawada H: (2013) personal communication.
562	Morphology	PCR (Scott, 1993)	Larval collection				2005	2005		Kenya	-0.82827	34.1784	Kawada H, Futami K, Komagata O, Kasai S, Tomita T, Sonye G, Mwatele C, Njenga SM, Mwandawiro C, Minakawa N, Takagi M: Distribution of a Knockdown Resistance Mutation (L1014S) in Anopheles gambiae s.s. and Anopheles arabiensis in Western and Southern Kenya. Plos One 2011, 6.	Kawada H: (2013) personal communication.
563	Morphology	PCR (Scott, 1993)	Larval collection				2005	2005		Kenya	-0.08385	34.7517	Kawada H, Futami K, Komagata O, Kasai S, Tomita T, Sonye G, Mwatele C, Njenga SM, Mwandawiro C, Minakawa N, Takagi M: Distribution of a Knockdown Resistance Mutation (L1014S) in Anopheles gambiae s.s. and Anopheles arabiensis in Western and Southern Kenya. Plos One 2011, 6.	Kawada H: (2013) personal communication.
564	Morphology	PCR (Scott, 1993)	Larval collection				2005	2005		Kenya	-0.07427	34.6627	Kawada H, Futami K, Komagata O, Kasai S, Tomita T, Sonye G, Mwatele C, Njenga SM, Mwandawiro C, Minakawa N, Takagi M: Distribution of a Knockdown Resistance Mutation (L1014S) in Anopheles gambiae s.s. and Anopheles arabiensis in Western and Southern Kenya. Plos One 2011, 6.	Kawada H: (2013) personal communication.
565	Morphology	PCR (Scott, 1993)	Larval collection				2005	2005		Kenya	-0.10432	34.6131	Kawada H, Futami K, Komagata O, Kasai S, Tomita T, Sonye G, Mwatele C, Njenga SM, Mwandawiro C, Minakawa N, Takagi M: Distribution of a Knockdown Resistance Mutation (L1014S) in Anopheles gambiae s.s. and Anopheles arabiensis in Western and Southern Kenya. Plos One 2011, 6.	Kawada H: (2013) personal communication.
566	Morphology	PCR (Scott, 1993)	Larval collection				2005	2005		Kenya	-0.10378	34.5827	Kawada H, Futami K, Komagata O, Kasai S, Tomita T, Sonye G, Mwatele C, Njenga SM, Mwandawiro C, Minakawa N, Takagi M: Distribution of a Knockdown Resistance Mutation (L1014S) in Anopheles gambiae s.s. and Anopheles arabiensis in Western and Southern Kenya. Plos One 2011, 6.	Kawada H: (2013) personal communication.
567	Morphology	PCR (Scott, 1993)	Larval collection				2005	2005		Kenya	-0.11075	34.5103	Kawada H, Futami K, Komagata O, Kasai S, Tomita T, Sonye G, Mwatele C, Njenga SM, Mwandawiro C, Minakawa N, Takagi M: Distribution of a Knockdown Resistance Mutation (L1014S) in Anopheles gambiae s.s. and Anopheles arabiensis in Western and Southern Kenya. Plos One 2011, 6.	Kawada H: (2013) personal communication.
568	Morphology	PCR (Scott, 1993)	Larval collection				2005	2005		Kenya	-0.08275	34.4529	Kawada H, Futami K, Komagata O, Kasai S, Tomita T, Sonye G, Mwatele C, Njenga SM, Mwandawiro C, Minakawa N, Takagi M: Distribution of a Knockdown Resistance Mutation (L1014S) in Anopheles gambiae s.s. and Anopheles arabiensis in Western and Southern Kenya. Plos One 2011, 6.	Kawada H: (2013) personal communication.
569	Morphology	PCR (Scott, 1993)	Larval collection				2005	2005		Kenya	-0.08508	34.3546	Kawada H, Futami K, Komagata O, Kasai S, Tomita T, Sonye G, Mwatele C, Njenga SM, Mwandawiro C, Minakawa N, Takagi M: Distribution of a Knockdown Resistance Mutation (L1014S) in Anopheles gambiae s.s. and Anopheles arabiensis in Western and Southern Kenya. Plos One 2011, 6.	Kawada H: (2013) personal communication.
570	Morphology	PCR (Scott, 1993)	Larval collection				2005	2005		Kenya	-0.09942	34.2842	Kawada H, Futami K, Komagata O, Kasai S, Tomita T, Sonye G, Mwatele C, Njenga SM, Mwandawiro C, Minakawa N, Takagi M: Distribution of a Knockdown Resistance Mutation (L1014S) in Anopheles gambiae s.s. and Anopheles arabiensis in Western and Southern Kenya. Plos One 2011, 6.	Kawada H: (2013) personal communication.
571	Morphology	PCR (Scott, 1993)	Larval collection				2005	2005		Kenya	-0.08555	34.2388	Kawada H, Futami K, Komagata O, Kasai S, Tomita T, Sonye G, Mwatele C, Njenga SM, Mwandawiro C, Minakawa N, Takagi M: Distribution of a Knockdown Resistance Mutation (L1014S) in Anopheles gambiae s.s. and Anopheles arabiensis in Western and Southern Kenya. Plos One 2011, 6.	Kawada H: (2013) personal communication.
572	Morphology	PCR (Scott, 1993)	Larval collection				2005	2005		Kenya	-0.07943	34.2079	Kawada H, Futami K, Komagata O, Kasai S, Tomita T, Sonye G, Mwatele C, Njenga SM, Mwandawiro C, Minakawa N, Takagi M: Distribution of a Knockdown Resistance Mutation (L1014S) in Anopheles gambiae s.s. and Anopheles arabiensis in Western and Southern Kenya. Plos One 2011, 6.	Kawada H: (2013) personal communication.
573	Morphology	PCR (Scott, 1993)	Larval collection				2005	2005		Kenya	-0.06305	34.1616	Kawada H, Futami K, Komagata O, Kasai S, Tomita T, Sonye G, Mwatele C, Njenga SM, Mwandawiro C, Minakawa N, Takagi M: Distribution of a Knockdown Resistance Mutation (L1014S) in Anopheles gambiae s.s. and Anopheles arabiensis in Western and Southern Kenya. Plos One 2011, 6.	Kawada H: (2013) personal communication.
574	Morphology	PCR (Scott, 1993)	Larval collection				2005	2005		Kenya	-0.0518	34.133	Kawada H, Futami K, Komagata O, Kasai S, Tomita T, Sonye G, Mwatele C, Njenga SM, Mwandawiro C, Minakawa N, Takagi M: Distribution of a Knockdown Resistance Mutation (L1014S) in Anopheles gambiae s.s. and Anopheles arabiensis in Western and Southern Kenya. Plos One 2011, 6.	Kawada H: (2013) personal communication.
575	Morphology	PCR (Scott, 1993)	Larval collection				2005	2005		Kenya	-0.0554	34.1156	Kawada H, Futami K, Komagata O, Kasai S, Tomita T, Sonye G, Mwatele C, Njenga SM, Mwandawiro C, Minakawa N, Takagi M: Distribution of a Knockdown Resistance Mutation (L1014S) in Anopheles gambiae s.s. and Anopheles arabiensis in Western and Southern Kenya. Plos One 2011, 6.	Kawada H: (2013) personal communication.
576	Morphology	PCR (Scott, 1993)	Larval collection				2005	2005		Kenya	-0.07313	34.0597	Kawada H, Futami K, Komagata O, Kasai S, Tomita T, Sonye G, Mwatele C, Njenga SM, Mwandawiro C, Minakawa N, Takagi M: Distribution of a Knockdown Resistance Mutation (L1014S) in Anopheles gambiae s.s. and Anopheles arabiensis in Western and Southern Kenya. Plos One 2011, 6.	Kawada H: (2013) personal communication.
577	Morphology	PCR (Scott, 1993)	Larval collection				2005	2005		Kenya	-0.10947	34.3812	Kawada H, Futami K, Komagata O, Kasai S, Tomita T, Sonye G, Mwatele C, Njenga SM, Mwandawiro C, Minakawa N, Takagi M: Distribution of a Knockdown Resistance Mutation (L1014S) in Anopheles gambiae s.s. and Anopheles arabiensis in Western and Southern Kenya. Plos One 2011, 6.	Kawada H: (2013) personal communication.
578	Morphology	PCR (Scott, 1993)	Larval collection				2005	2005		Kenya	-0.12863	34.3855	Kawada H, Futami K, Komagata O, Kasai S, Tomita T, Sonye G, Mwatele C, Njenga SM, Mwandawiro C, Minakawa N, Takagi M: Distribution of a Knockdown Resistance Mutation (L1014S) in Anopheles gambiae s.s. and Anopheles arabiensis in Western and Southern Kenya. Plos One 2011, 6.	Kawada H: (2013) personal communication.
579	Morphology	PCR (Scott, 1993)	Larval collection				2005	2005		Kenya	-0.16655	34.378	Kawada H, Futami K, Komagata O, Kasai S, Tomita T, Sonye G, Mwatele C, Njenga SM, Mwandawiro C, Minakawa N, Takagi M: Distribution of a Knockdown Resistance Mutation (L1014S) in Anopheles gambiae s.s. and Anopheles arabiensis in Western and Southern Kenya. Plos One 2011, 6.	Kawada H: (2013) personal communication.
580	Morphology	PCR (Scott, 1993)	Larval collection				2005	2005		Kenya	-0.19278	34.3452	Kawada H, Futami K, Komagata O, Kasai S, Tomita T, Sonye G, Mwatele C, Njenga SM, Mwandawiro C, Minakawa N, Takagi M: Distribution of a Knockdown Resistance Mutation (L1014S) in Anopheles gambiae s.s. and Anopheles arabiensis in Western and Southern Kenya. Plos One 2011, 6.	Kawada H: (2013) personal communication.
581	Morphology	PCR (Scott, 1993)	Larval collection				2005	2005		Kenya	-0.25127	34.3533	Kawada H, Futami K, Komagata O, Kasai S, Tomita T, Sonye G, Mwatele C, Njenga SM, Mwandawiro C, Minakawa N, Takagi M: Distribution of a Knockdown Resistance Mutation (L1014S) in Anopheles gambiae s.s. and Anopheles arabiensis in Western and Southern Kenya. Plos One 2011, 6.	Kawada H: (2013) personal communication.
582	Morphology	PCR (Scott, 1993)	Larval collection				2005	2005		Kenya	-0.28808	34.3574	Kawada H, Futami K, Komagata O, Kasai S, Tomita T, Sonye G, Mwatele C, Njenga SM, Mwandawiro C, Minakawa N, Takagi M: Distribution of a Knockdown Resistance Mutation (L1014S) in Anopheles gambiae s.s. and Anopheles arabiensis in Western and Southern Kenya. Plos One 2011, 6.	Kawada H: (2013) personal communication.
583	Morphology	PCR (Scott, 1993)	Larval collection				2005	2005		Kenya	-0.32008	34.3323	Kawada H, Futami K, Komagata O, Kasai S, Tomita T, Sonye G, Mwatele C, Njenga SM, Mwandawiro C, Minakawa N, Takagi M: Distribution of a Knockdown Resistance Mutation (L1014S) in Anopheles gambiae s.s. and Anopheles arabiensis in Western and Southern Kenya. Plos One 2011, 6.	Kawada H: (2013) personal communication.
584	Morphology	PCR (Scott, 1993)	Larval collection				2005	2005		Kenya	-0.34942	34.3129	Kawada H, Futami K, Komagata O, Kasai S, Tomita T, Sonye G, Mwatele C, Njenga SM, Mwandawiro C, Minakawa N, Takagi M: Distribution of a Knockdown Resistance Mutation (L1014S) in Anopheles gambiae s.s. and Anopheles arabiensis in Western and Southern Kenya. Plos One 2011, 6.	Kawada H: (2013) personal communication.
585	Morphology	PCR (Scott, 1993)	Larval collection				2005	2005		Kenya	-0.38442	34.2828	Kawada H, Futami K, Komagata O, Kasai S, Tomita T, Sonye G, Mwatele C, Njenga SM, Mwandawiro C, Minakawa N, Takagi M: Distribution of a Knockdown Resistance Mutation (L1014S) in Anopheles gambiae s.s. and Anopheles arabiensis in Western and Southern Kenya. Plos One 2011, 6.	Kawada H: (2013) personal communication.
586	Morphology	PCR (Scott, 1993)	Larval collection				2005	2005		Kenya	-0.18752	34.3883	Kawada H, Futami K, Komagata O, Kasai S, Tomita T, Sonye G, Mwatele C, Njenga SM, Mwandawiro C, Minakawa N, Takagi M: Distribution of a Knockdown Resistance Mutation (L1014S) in Anopheles gambiae s.s. and Anopheles arabiensis in Western and Southern Kenya. Plos One 2011, 6.	Kawada H: (2013) personal communication.
587	Morphology	PCR (Scott, 1993)	Larval collection				2005	2005		Kenya	-0.15413	34.9852	Kawada H, Futami K, Komagata O, Kasai S, Tomita T, Sonye G, Mwatele C, Njenga SM, Mwandawiro C, Minakawa N, Takagi M: Distribution of a Knockdown Resistance Mutation (L1014S) in Anopheles gambiae s.s. and Anopheles arabiensis in Western and Southern Kenya. Plos One 2011, 6.	Kawada H: (2013) personal communication.
588	Morphology	PCR (Scott, 1993)	Larval collection				2005	2005		Kenya	-0.17927	35.0954	Kawada H, Futami K, Komagata O, Kasai S, Tomita T, Sonye G, Mwatele C, Njenga SM, Mwandawiro C, Minakawa N, Takagi M: Distribution of a Knockdown Resistance Mutation (L1014S) in Anopheles gambiae s.s. and Anopheles arabiensis in Western and Southern Kenya. Plos One 2011, 6.	Kawada H: (2013) personal communication.
589	Morphology	PCR (Scott, 1993)	Larval collection				2005	2005		Kenya	-0.19525	35.1384	Kawada H, Futami K, Komagata O, Kasai S, Tomita T, Sonye G, Mwatele C, Njenga SM, Mwandawiro C, Minakawa N, Takagi M: Distribution of a Knockdown Resistance Mutation (L1014S) in Anopheles gambiae s.s. and Anopheles arabiensis in Western and Southern Kenya. Plos One 2011, 6.	Kawada H: (2013) personal communication.
590	Morphology	PCR (Scott, 1993)	Larval collection				2005	2005		Kenya	-0.23655	35.1552	Kawada H, Futami K, Komagata O, Kasai S, Tomita T, Sonye G, Mwatele C, Njenga SM, Mwandawiro C, Minakawa N, Takagi M: Distribution of a Knockdown Resistance Mutation (L1014S) in Anopheles gambiae s.s. and Anopheles arabiensis in Western and Southern Kenya. Plos One 2011, 6.	Kawada H: (2013) personal communication.
591	Morphology	PCR (Scott, 1993)	Larval collection				2005	2005		Kenya	-0.64552	36.3867	Kawada H, Futami K, Komagata O, Kasai S, Tomita T, Sonye G, Mwatele C, Njenga SM, Mwandawiro C, Minakawa N, Takagi M: Distribution of a Knockdown Resistance Mutation (L1014S) in Anopheles gambiae s.s. and Anopheles arabiensis in Western and Southern Kenya. Plos One 2011, 6.	Kawada H: (2013) personal communication.
592	Morphology	PCR (Scott, 1993)	Larval collection				2005	2005		Kenya	0.80487	35.1331	Kawada H, Futami K, Komagata O, Kasai S, Tomita T, Sonye G, Mwatele C, Njenga SM, Mwandawiro C, Minakawa N, Takagi M: Distribution of a Knockdown Resistance Mutation (L1014S) in Anopheles gambiae s.s. and Anopheles arabiensis in Western and Southern Kenya. Plos One 2011, 6.	Kawada H: (2013) personal communication.
593	Morphology	PCR (Scott, 1993)	Larval collection				2005	2005		Kenya	0.85423	34.868	Kawada H, Futami K, Komagata O, Kasai S, Tomita T, Sonye G, Mwatele C, Njenga SM, Mwandawiro C, Minakawa N, Takagi M: Distribution of a Knockdown Resistance Mutation (L1014S) in Anopheles gambiae s.s. and Anopheles arabiensis in Western and Southern Kenya. Plos One 2011, 6.	Kawada H: (2013) personal communication.
594	Morphology	PCR (Scott, 1993)	Larval collection				2005	2005		Kenya	0.72758	34.7632	Kawada H, Futami K, Komagata O, Kasai S, Tomita T, Sonye G, Mwatele C, Njenga SM, Mwandawiro C, Minakawa N, Takagi M: Distribution of a Knockdown Resistance Mutation (L1014S) in Anopheles gambiae s.s. and Anopheles arabiensis in Western and Southern Kenya. Plos One 2011, 6.	Kawada H: (2013) personal communication.
595	Morphology	PCR (Scott, 1993)	Larval collection				2005	2005		Kenya	0.70143	34.752	Kawada H, Futami K, Komagata O, Kasai S, Tomita T, Sonye G, Mwatele C, Njenga SM, Mwandawiro C, Minakawa N, Takagi M: Distribution of a Knockdown Resistance Mutation (L1014S) in Anopheles gambiae s.s. and Anopheles arabiensis in Western and Southern Kenya. Plos One 2011, 6.	Kawada H: (2013) personal communication.
596	Morphology	PCR (Scott, 1993)	Larval collection				2005	2005		Kenya	0.59518	34.7682	Kawada H, Futami K, Komagata O, Kasai S, Tomita T, Sonye G, Mwatele C, Njenga SM, Mwandawiro C, Minakawa N, Takagi M: Distribution of a Knockdown Resistance Mutation (L1014S) in Anopheles gambiae s.s. and Anopheles arabiensis in Western and Southern Kenya. Plos One 2011, 6.	Kawada H: (2013) personal communication.
597	Morphology	PCR (Scott, 1993)	Larval collection				2005	2005		Kenya	0.57162	34.8069	Kawada H, Futami K, Komagata O, Kasai S, Tomita T, Sonye G, Mwatele C, Njenga SM, Mwandawiro C, Minakawa N, Takagi M: Distribution of a Knockdown Resistance Mutation (L1014S) in Anopheles gambiae s.s. and Anopheles arabiensis in Western and Southern Kenya. Plos One 2011, 6.	Kawada H: (2013) personal communication.
598	Morphology	PCR (Scott, 1993)	Larval collection				2005	2005		Kenya	0.52953	34.8136	Kawada H, Futami K, Komagata O, Kasai S, Tomita T, Sonye G, Mwatele C, Njenga SM, Mwandawiro C, Minakawa N, Takagi M: Distribution of a Knockdown Resistance Mutation (L1014S) in Anopheles gambiae s.s. and Anopheles arabiensis in Western and Southern Kenya. Plos One 2011, 6.	Kawada H: (2013) personal communication.
599	Morphology	PCR (Scott, 1993)	Larval collection				2005	2005		Kenya	0.48448	34.8407	Kawada H, Futami K, Komagata O, Kasai S, Tomita T, Sonye G, Mwatele C, Njenga SM, Mwandawiro C, Minakawa N, Takagi M: Distribution of a Knockdown Resistance Mutation (L1014S) in Anopheles gambiae s.s. and Anopheles arabiensis in Western and Southern Kenya. Plos One 2011, 6.	Kawada H: (2013) personal communication.
600	Morphology	PCR (Scott, 1993)	Larval collection				2005	2005		Kenya	0.345	34.831	Kawada H, Futami K, Komagata O, Kasai S, Tomita T, Sonye G, Mwatele C, Njenga SM, Mwandawiro C, Minakawa N, Takagi M: Distribution of a Knockdown Resistance Mutation (L1014S) in Anopheles gambiae s.s. and Anopheles arabiensis in Western and Southern Kenya. Plos One 2011, 6.	Kawada H: (2013) personal communication.
601	Morphology	PCR (Scott, 1993)	Larval collection				2005	2005		Kenya	0.22838	34.756	Kawada H, Futami K, Komagata O, Kasai S, Tomita T, Sonye G, Mwatele C, Njenga SM, Mwandawiro C, Minakawa N, Takagi M: Distribution of a Knockdown Resistance Mutation (L1014S) in Anopheles gambiae s.s. and Anopheles arabiensis in Western and Southern Kenya. Plos One 2011, 6.	Kawada H: (2013) personal communication.
602	Morphology	PCR (Scott, 1993)	Larval collection				2005	2005		Kenya	0.16303	34.7438	Kawada H, Futami K, Komagata O, Kasai S, Tomita T, Sonye G, Mwatele C, Njenga SM, Mwandawiro C, Minakawa N, Takagi M: Distribution of a Knockdown Resistance Mutation (L1014S) in Anopheles gambiae s.s. and Anopheles arabiensis in Western and Southern Kenya. Plos One 2011, 6.	Kawada H: (2013) personal communication.
603	Morphology	PCR (Scott, 1993)	Larval collection				2005	2005		Kenya	-0.08262	34.7747	Kawada H, Futami K, Komagata O, Kasai S, Tomita T, Sonye G, Mwatele C, Njenga SM, Mwandawiro C, Minakawa N, Takagi M: Distribution of a Knockdown Resistance Mutation (L1014S) in Anopheles gambiae s.s. and Anopheles arabiensis in Western and Southern Kenya. Plos One 2011, 6.	Kawada H: (2013) personal communication.
604	Morphology	PCR (Scott, 1993)	Larval collection				2005	2005		Kenya	0.03913	34.5802	Kawada H, Futami K, Komagata O, Kasai S, Tomita T, Sonye G, Mwatele C, Njenga SM, Mwandawiro C, Minakawa N, Takagi M: Distribution of a Knockdown Resistance Mutation (L1014S) in Anopheles gambiae s.s. and Anopheles arabiensis in Western and Southern Kenya. Plos One 2011, 6.	Kawada H: (2013) personal communication.
605	Morphology	PCR (Scott, 1993)	Larval collection				2005	2005		Kenya	0.08562	34.5536	Kawada H, Futami K, Komagata O, Kasai S, Tomita T, Sonye G, Mwatele C, Njenga SM, Mwandawiro C, Minakawa N, Takagi M: Distribution of a Knockdown Resistance Mutation (L1014S) in Anopheles gambiae s.s. and Anopheles arabiensis in Western and Southern Kenya. Plos One 2011, 6.	Kawada H: (2013) personal communication.
606	Morphology	PCR (Scott, 1993)	Larval collection				2005	2005		Kenya	0.12582	34.4346	Kawada H, Futami K, Komagata O, Kasai S, Tomita T, Sonye G, Mwatele C, Njenga SM, Mwandawiro C, Minakawa N, Takagi M: Distribution of a Knockdown Resistance Mutation (L1014S) in Anopheles gambiae s.s. and Anopheles arabiensis in Western and Southern Kenya. Plos One 2011, 6.	Kawada H: (2013) personal communication.
607	Morphology	PCR (Scott, 1993)	Larval collection				2005	2005		Kenya	0.15517	34.3271	Kawada H, Futami K, Komagata O, Kasai S, Tomita T, Sonye G, Mwatele C, Njenga SM, Mwandawiro C, Minakawa N, Takagi M: Distribution of a Knockdown Resistance Mutation (L1014S) in Anopheles gambiae s.s. and Anopheles arabiensis in Western and Southern Kenya. Plos One 2011, 6.	Kawada H: (2013) personal communication.
608	Morphology	PCR (Scott, 1993)	Larval collection				2005	2005		Kenya	0.22153	34.256	Kawada H, Futami K, Komagata O, Kasai S, Tomita T, Sonye G, Mwatele C, Njenga SM, Mwandawiro C, Minakawa N, Takagi M: Distribution of a Knockdown Resistance Mutation (L1014S) in Anopheles gambiae s.s. and Anopheles arabiensis in Western and Southern Kenya. Plos One 2011, 6.	Kawada H: (2013) personal communication.
609	Morphology	PCR (Scott, 1993)	Larval collection				2005	2005		Kenya	0.29307	34.2127	Kawada H, Futami K, Komagata O, Kasai S, Tomita T, Sonye G, Mwatele C, Njenga SM, Mwandawiro C, Minakawa N, Takagi M: Distribution of a Knockdown Resistance Mutation (L1014S) in Anopheles gambiae s.s. and Anopheles arabiensis in Western and Southern Kenya. Plos One 2011, 6.	Kawada H: (2013) personal communication.
610	Morphology	PCR (Scott, 1993)	Larval collection				2005	2005		Kenya	0.34008	34.1868	Kawada H, Futami K, Komagata O, Kasai S, Tomita T, Sonye G, Mwatele C, Njenga SM, Mwandawiro C, Minakawa N, Takagi M: Distribution of a Knockdown Resistance Mutation (L1014S) in Anopheles gambiae s.s. and Anopheles arabiensis in Western and Southern Kenya. Plos One 2011, 6.	Kawada H: (2013) personal communication.
611	Morphology	PCR (Scott, 1993)	Larval collection				2005	2005		Kenya	0.44638	34.1418	Kawada H, Futami K, Komagata O, Kasai S, Tomita T, Sonye G, Mwatele C, Njenga SM, Mwandawiro C, Minakawa N, Takagi M: Distribution of a Knockdown Resistance Mutation (L1014S) in Anopheles gambiae s.s. and Anopheles arabiensis in Western and Southern Kenya. Plos One 2011, 6.	Kawada H: (2013) personal communication.
612	Morphology	PCR (Scott, 1993)	Larval collection				2005	2005		Kenya	0.59887	34.228	Kawada H, Futami K, Komagata O, Kasai S, Tomita T, Sonye G, Mwatele C, Njenga SM, Mwandawiro C, Minakawa N, Takagi M: Distribution of a Knockdown Resistance Mutation (L1014S) in Anopheles gambiae s.s. and Anopheles arabiensis in Western and Southern Kenya. Plos One 2011, 6.	Kawada H: (2013) personal communication.
613	Morphology	PCR (Scott, 1993)	Larval collection				2005	2005		Kenya	0.6331	34.2915	Kawada H, Futami K, Komagata O, Kasai S, Tomita T, Sonye G, Mwatele C, Njenga SM, Mwandawiro C, Minakawa N, Takagi M: Distribution of a Knockdown Resistance Mutation (L1014S) in Anopheles gambiae s.s. and Anopheles arabiensis in Western and Southern Kenya. Plos One 2011, 6.	Kawada H: (2013) personal communication.
614	Morphology	PCR (Scott, 1993)	Larval collection				2005	2005		Kenya	0.62018	34.3415	Kawada H, Futami K, Komagata O, Kasai S, Tomita T, Sonye G, Mwatele C, Njenga SM, Mwandawiro C, Minakawa N, Takagi M: Distribution of a Knockdown Resistance Mutation (L1014S) in Anopheles gambiae s.s. and Anopheles arabiensis in Western and Southern Kenya. Plos One 2011, 6.	Kawada H: (2013) personal communication.
615	Morphology	PCR (Scott, 1993)	Larval collection				2005	2005		Kenya	0.60605	34.4	Kawada H, Futami K, Komagata O, Kasai S, Tomita T, Sonye G, Mwatele C, Njenga SM, Mwandawiro C, Minakawa N, Takagi M: Distribution of a Knockdown Resistance Mutation (L1014S) in Anopheles gambiae s.s. and Anopheles arabiensis in Western and Southern Kenya. Plos One 2011, 6.	Kawada H: (2013) personal communication.
616	Morphology	PCR (Scott, 1993)	Larval collection				2005	2005		Kenya	0.59687	34.4431	Kawada H, Futami K, Komagata O, Kasai S, Tomita T, Sonye G, Mwatele C, Njenga SM, Mwandawiro C, Minakawa N, Takagi M: Distribution of a Knockdown Resistance Mutation (L1014S) in Anopheles gambiae s.s. and Anopheles arabiensis in Western and Southern Kenya. Plos One 2011, 6.	Kawada H: (2013) personal communication.
617	Morphology	PCR (Scott, 1993)	Larval collection				2005	2005		Kenya	0.59102	34.501	Kawada H, Futami K, Komagata O, Kasai S, Tomita T, Sonye G, Mwatele C, Njenga SM, Mwandawiro C, Minakawa N, Takagi M: Distribution of a Knockdown Resistance Mutation (L1014S) in Anopheles gambiae s.s. and Anopheles arabiensis in Western and Southern Kenya. Plos One 2011, 6.	Kawada H: (2013) personal communication.
618	Morphology	PCR (Scott, 1993)	Larval collection				2005	2005		Kenya	0.57807	34.5637	Kawada H, Futami K, Komagata O, Kasai S, Tomita T, Sonye G, Mwatele C, Njenga SM, Mwandawiro C, Minakawa N, Takagi M: Distribution of a Knockdown Resistance Mutation (L1014S) in Anopheles gambiae s.s. and Anopheles arabiensis in Western and Southern Kenya. Plos One 2011, 6.	Kawada H: (2013) personal communication.
619	Morphology	PCR (Scott, 1993)	Larval collection				2005	2005		Kenya	0.59707	34.618	Kawada H, Futami K, Komagata O, Kasai S, Tomita T, Sonye G, Mwatele C, Njenga SM, Mwandawiro C, Minakawa N, Takagi M: Distribution of a Knockdown Resistance Mutation (L1014S) in Anopheles gambiae s.s. and Anopheles arabiensis in Western and Southern Kenya. Plos One 2011, 6.	Kawada H: (2013) personal communication.
620	Morphology	PCR (Scott, 1993)	Larval collection				2005	2005		Kenya	0.62063	34.6981	Kawada H, Futami K, Komagata O, Kasai S, Tomita T, Sonye G, Mwatele C, Njenga SM, Mwandawiro C, Minakawa N, Takagi M: Distribution of a Knockdown Resistance Mutation (L1014S) in Anopheles gambiae s.s. and Anopheles arabiensis in Western and Southern Kenya. Plos One 2011, 6.	Kawada H: (2013) personal communication.
621	Morphology	PCR (Scott, 1993)	Larval collection				2005	2005		Kenya	0.37977	34.4906	Kawada H, Futami K, Komagata O, Kasai S, Tomita T, Sonye G, Mwatele C, Njenga SM, Mwandawiro C, Minakawa N, Takagi M: Distribution of a Knockdown Resistance Mutation (L1014S) in Anopheles gambiae s.s. and Anopheles arabiensis in Western and Southern Kenya. Plos One 2011, 6.	Kawada H: (2013) personal communication.
622	Morphology	PCR (Scott, 1993)	Larval collection				2005	2005		Kenya	0.33893	34.4943	Kawada H, Futami K, Komagata O, Kasai S, Tomita T, Sonye G, Mwatele C, Njenga SM, Mwandawiro C, Minakawa N, Takagi M: Distribution of a Knockdown Resistance Mutation (L1014S) in Anopheles gambiae s.s. and Anopheles arabiensis in Western and Southern Kenya. Plos One 2011, 6.	Kawada H: (2013) personal communication.
623	Morphology	PCR (Scott, 1993)	Larval collection				2005	2005		Kenya	-1.32877	36.8755	Kawada H, Futami K, Komagata O, Kasai S, Tomita T, Sonye G, Mwatele C, Njenga SM, Mwandawiro C, Minakawa N, Takagi M: Distribution of a Knockdown Resistance Mutation (L1014S) in Anopheles gambiae s.s. and Anopheles arabiensis in Western and Southern Kenya. Plos One 2011, 6.	Kawada H: (2013) personal communication.
624	Morphology	PCR (Scott, 1993)	Larval collection				2005	2005		Kenya	-1.38773	36.9356	Kawada H, Futami K, Komagata O, Kasai S, Tomita T, Sonye G, Mwatele C, Njenga SM, Mwandawiro C, Minakawa N, Takagi M: Distribution of a Knockdown Resistance Mutation (L1014S) in Anopheles gambiae s.s. and Anopheles arabiensis in Western and Southern Kenya. Plos One 2011, 6.	Kawada H: (2013) personal communication.
625	Morphology	PCR (Scott, 1993)	Larval collection				2005	2005		Kenya	-1.49567	36.9546	Kawada H, Futami K, Komagata O, Kasai S, Tomita T, Sonye G, Mwatele C, Njenga SM, Mwandawiro C, Minakawa N, Takagi M: Distribution of a Knockdown Resistance Mutation (L1014S) in Anopheles gambiae s.s. and Anopheles arabiensis in Western and Southern Kenya. Plos One 2011, 6.	Kawada H: (2013) personal communication.
626	Morphology	PCR (Scott, 1993)	Larval collection				2005	2005		Kenya	-1.54093	36.9408	Kawada H, Futami K, Komagata O, Kasai S, Tomita T, Sonye G, Mwatele C, Njenga SM, Mwandawiro C, Minakawa N, Takagi M: Distribution of a Knockdown Resistance Mutation (L1014S) in Anopheles gambiae s.s. and Anopheles arabiensis in Western and Southern Kenya. Plos One 2011, 6.	Kawada H: (2013) personal communication.
627	Morphology	PCR (Scott, 1993)	Larval collection				2005	2005		Kenya	-1.68368	36.8474	Kawada H, Futami K, Komagata O, Kasai S, Tomita T, Sonye G, Mwatele C, Njenga SM, Mwandawiro C, Minakawa N, Takagi M: Distribution of a Knockdown Resistance Mutation (L1014S) in Anopheles gambiae s.s. and Anopheles arabiensis in Western and Southern Kenya. Plos One 2011, 6.	Kawada H: (2013) personal communication.
628	Morphology	PCR (Scott, 1993)	Larval collection				2005	2005		Kenya	-2.39592	36.8517	Kawada H, Futami K, Komagata O, Kasai S, Tomita T, Sonye G, Mwatele C, Njenga SM, Mwandawiro C, Minakawa N, Takagi M: Distribution of a Knockdown Resistance Mutation (L1014S) in Anopheles gambiae s.s. and Anopheles arabiensis in Western and Southern Kenya. Plos One 2011, 6.	Kawada H: (2013) personal communication.
629	Morphology	PCR (Scott, 1993)	Larval collection				2005	2005		Kenya	-1.71865	36.8401	Kawada H, Futami K, Komagata O, Kasai S, Tomita T, Sonye G, Mwatele C, Njenga SM, Mwandawiro C, Minakawa N, Takagi M: Distribution of a Knockdown Resistance Mutation (L1014S) in Anopheles gambiae s.s. and Anopheles arabiensis in Western and Southern Kenya. Plos One 2011, 6.	Kawada H: (2013) personal communication.
630	Morphology	PCR (Scott, 1993)	Larval collection				2005	2005		Kenya	-1.4461	36.9964	Kawada H, Futami K, Komagata O, Kasai S, Tomita T, Sonye G, Mwatele C, Njenga SM, Mwandawiro C, Minakawa N, Takagi M: Distribution of a Knockdown Resistance Mutation (L1014S) in Anopheles gambiae s.s. and Anopheles arabiensis in Western and Southern Kenya. Plos One 2011, 6.	Kawada H: (2013) personal communication.
631	Morphology	PCR (Scott, 1993)	Larval collection				2005	2005		Kenya	-1.49705	37.0762	Kawada H, Futami K, Komagata O, Kasai S, Tomita T, Sonye G, Mwatele C, Njenga SM, Mwandawiro C, Minakawa N, Takagi M: Distribution of a Knockdown Resistance Mutation (L1014S) in Anopheles gambiae s.s. and Anopheles arabiensis in Western and Southern Kenya. Plos One 2011, 6.	Kawada H: (2013) personal communication.
632	Morphology	PCR (Scott, 1993)	Larval collection				2005	2005		Kenya	-1.52038	37.2468	Kawada H, Futami K, Komagata O, Kasai S, Tomita T, Sonye G, Mwatele C, Njenga SM, Mwandawiro C, Minakawa N, Takagi M: Distribution of a Knockdown Resistance Mutation (L1014S) in Anopheles gambiae s.s. and Anopheles arabiensis in Western and Southern Kenya. Plos One 2011, 6.	Kawada H: (2013) personal communication.
633	Morphology	PCR (Scott, 1993)	Larval collection				2005	2005		Kenya	-1.53768	37.1825	Kawada H, Futami K, Komagata O, Kasai S, Tomita T, Sonye G, Mwatele C, Njenga SM, Mwandawiro C, Minakawa N, Takagi M: Distribution of a Knockdown Resistance Mutation (L1014S) in Anopheles gambiae s.s. and Anopheles arabiensis in Western and Southern Kenya. Plos One 2011, 6.	Kawada H: (2013) personal communication.
634	Morphology	PCR (Scott, 1993)	Larval collection				2005	2005		Kenya	-1.53438	37.1685	Kawada H, Futami K, Komagata O, Kasai S, Tomita T, Sonye G, Mwatele C, Njenga SM, Mwandawiro C, Minakawa N, Takagi M: Distribution of a Knockdown Resistance Mutation (L1014S) in Anopheles gambiae s.s. and Anopheles arabiensis in Western and Southern Kenya. Plos One 2011, 6.	Kawada H: (2013) personal communication.
635	Morphology	PCR (Scott, 1993)	Larval collection				2005	2005		Kenya	-1.50365	37.3743	Kawada H, Futami K, Komagata O, Kasai S, Tomita T, Sonye G, Mwatele C, Njenga SM, Mwandawiro C, Minakawa N, Takagi M: Distribution of a Knockdown Resistance Mutation (L1014S) in Anopheles gambiae s.s. and Anopheles arabiensis in Western and Southern Kenya. Plos One 2011, 6.	Kawada H: (2013) personal communication.
636	Morphology	PCR (Scott, 1993)	Larval collection				2005	2005		Kenya	-1.41395	37.6464	Kawada H, Futami K, Komagata O, Kasai S, Tomita T, Sonye G, Mwatele C, Njenga SM, Mwandawiro C, Minakawa N, Takagi M: Distribution of a Knockdown Resistance Mutation (L1014S) in Anopheles gambiae s.s. and Anopheles arabiensis in Western and Southern Kenya. Plos One 2011, 6.	Kawada H: (2013) personal communication.
637	Morphology	PCR (Scott, 1993)	Larval collection				2005	2005		Kenya	-1.39925	37.8054	Kawada H, Futami K, Komagata O, Kasai S, Tomita T, Sonye G, Mwatele C, Njenga SM, Mwandawiro C, Minakawa N, Takagi M: Distribution of a Knockdown Resistance Mutation (L1014S) in Anopheles gambiae s.s. and Anopheles arabiensis in Western and Southern Kenya. Plos One 2011, 6.	Kawada H: (2013) personal communication.
638	Morphology	PCR (Scott, 1993)	Larval collection				2005	2005		Kenya	-1.51122	38.0152	Kawada H, Futami K, Komagata O, Kasai S, Tomita T, Sonye G, Mwatele C, Njenga SM, Mwandawiro C, Minakawa N, Takagi M: Distribution of a Knockdown Resistance Mutation (L1014S) in Anopheles gambiae s.s. and Anopheles arabiensis in Western and Southern Kenya. Plos One 2011, 6.	Kawada H: (2013) personal communication.
639	Morphology	PCR (Scott, 1993)	Larval collection				2005	2005		Kenya	-2.0788	38.1651	Kawada H, Futami K, Komagata O, Kasai S, Tomita T, Sonye G, Mwatele C, Njenga SM, Mwandawiro C, Minakawa N, Takagi M: Distribution of a Knockdown Resistance Mutation (L1014S) in Anopheles gambiae s.s. and Anopheles arabiensis in Western and Southern Kenya. Plos One 2011, 6.	Kawada H: (2013) personal communication.
640	Morphology	PCR (Scott, 1993)	Larval collection				2005	2005		Kenya	-2.2009	38.0574	Kawada H, Futami K, Komagata O, Kasai S, Tomita T, Sonye G, Mwatele C, Njenga SM, Mwandawiro C, Minakawa N, Takagi M: Distribution of a Knockdown Resistance Mutation (L1014S) in Anopheles gambiae s.s. and Anopheles arabiensis in Western and Southern Kenya. Plos One 2011, 6.	Kawada H: (2013) personal communication.
641	Morphology	PCR (Scott, 1993)	Larval collection				2005	2005		Kenya	-2.61545	38.0747	Kawada H, Futami K, Komagata O, Kasai S, Tomita T, Sonye G, Mwatele C, Njenga SM, Mwandawiro C, Minakawa N, Takagi M: Distribution of a Knockdown Resistance Mutation (L1014S) in Anopheles gambiae s.s. and Anopheles arabiensis in Western and Southern Kenya. Plos One 2011, 6.	Kawada H: (2013) personal communication.
642	Morphology	PCR (Scott, 1993)	Larval collection				2005	2005		Kenya	-2.9948	38.4609	Kawada H, Futami K, Komagata O, Kasai S, Tomita T, Sonye G, Mwatele C, Njenga SM, Mwandawiro C, Minakawa N, Takagi M: Distribution of a Knockdown Resistance Mutation (L1014S) in Anopheles gambiae s.s. and Anopheles arabiensis in Western and Southern Kenya. Plos One 2011, 6.	Kawada H: (2013) personal communication.
643	Morphology	PCR (Scott, 1993)	Larval collection				2005	2005		Kenya	-3.4554	38.4847	Kawada H, Futami K, Komagata O, Kasai S, Tomita T, Sonye G, Mwatele C, Njenga SM, Mwandawiro C, Minakawa N, Takagi M: Distribution of a Knockdown Resistance Mutation (L1014S) in Anopheles gambiae s.s. and Anopheles arabiensis in Western and Southern Kenya. Plos One 2011, 6.	Kawada H: (2013) personal communication.
644	Morphology	PCR (Scott, 1993)	Larval collection				2005	2005		Kenya	-3.38965	37.7055	Kawada H, Futami K, Komagata O, Kasai S, Tomita T, Sonye G, Mwatele C, Njenga SM, Mwandawiro C, Minakawa N, Takagi M: Distribution of a Knockdown Resistance Mutation (L1014S) in Anopheles gambiae s.s. and Anopheles arabiensis in Western and Southern Kenya. Plos One 2011, 6.	Kawada H: (2013) personal communication.
645	Morphology	PCR (Scott, 1993)	Larval collection				2005	2005		Kenya	-3.456	37.6089	Kawada H, Futami K, Komagata O, Kasai S, Tomita T, Sonye G, Mwatele C, Njenga SM, Mwandawiro C, Minakawa N, Takagi M: Distribution of a Knockdown Resistance Mutation (L1014S) in Anopheles gambiae s.s. and Anopheles arabiensis in Western and Southern Kenya. Plos One 2011, 6.	Kawada H: (2013) personal communication.
646	Morphology	PCR (Scott, 1993)	Larval collection				2005	2005		Kenya	-3.26605	37.7466	Kawada H, Futami K, Komagata O, Kasai S, Tomita T, Sonye G, Mwatele C, Njenga SM, Mwandawiro C, Minakawa N, Takagi M: Distribution of a Knockdown Resistance Mutation (L1014S) in Anopheles gambiae s.s. and Anopheles arabiensis in Western and Southern Kenya. Plos One 2011, 6.	Kawada H: (2013) personal communication.
647	Morphology	PCR (Scott, 1993)	Larval collection				2005	2005		Kenya	-3.40782	38.5609	Kawada H, Futami K, Komagata O, Kasai S, Tomita T, Sonye G, Mwatele C, Njenga SM, Mwandawiro C, Minakawa N, Takagi M: Distribution of a Knockdown Resistance Mutation (L1014S) in Anopheles gambiae s.s. and Anopheles arabiensis in Western and Southern Kenya. Plos One 2011, 6.	Kawada H: (2013) personal communication.
648	Morphology	PCR (Scott, 1993)	Larval collection				2005	2005		Kenya	-3.66307	38.9275	Kawada H, Futami K, Komagata O, Kasai S, Tomita T, Sonye G, Mwatele C, Njenga SM, Mwandawiro C, Minakawa N, Takagi M: Distribution of a Knockdown Resistance Mutation (L1014S) in Anopheles gambiae s.s. and Anopheles arabiensis in Western and Southern Kenya. Plos One 2011, 6.	Kawada H: (2013) personal communication.
649	Morphology	PCR (Scott, 1993)	Larval collection				2005	2005		Kenya	-3.74312	39.0823	Kawada H, Futami K, Komagata O, Kasai S, Tomita T, Sonye G, Mwatele C, Njenga SM, Mwandawiro C, Minakawa N, Takagi M: Distribution of a Knockdown Resistance Mutation (L1014S) in Anopheles gambiae s.s. and Anopheles arabiensis in Western and Southern Kenya. Plos One 2011, 6.	Kawada H: (2013) personal communication.
650	Morphology	PCR (Scott, 1993)	Larval collection				2005	2005		Kenya	-3.88912	39.4988	Kawada H, Futami K, Komagata O, Kasai S, Tomita T, Sonye G, Mwatele C, Njenga SM, Mwandawiro C, Minakawa N, Takagi M: Distribution of a Knockdown Resistance Mutation (L1014S) in Anopheles gambiae s.s. and Anopheles arabiensis in Western and Southern Kenya. Plos One 2011, 6.	Kawada H: (2013) personal communication.
651	Morphology	PCR (Scott, 1993)	Larval collection				2005	2005		Kenya	-3.93595	39.5368	Kawada H, Futami K, Komagata O, Kasai S, Tomita T, Sonye G, Mwatele C, Njenga SM, Mwandawiro C, Minakawa N, Takagi M: Distribution of a Knockdown Resistance Mutation (L1014S) in Anopheles gambiae s.s. and Anopheles arabiensis in Western and Southern Kenya. Plos One 2011, 6.	Kawada H: (2013) personal communication.
652	Morphology	PCR (Scott, 1993)	Larval collection				2005	2005		Kenya	-4.51835	39.2926	Kawada H, Futami K, Komagata O, Kasai S, Tomita T, Sonye G, Mwatele C, Njenga SM, Mwandawiro C, Minakawa N, Takagi M: Distribution of a Knockdown Resistance Mutation (L1014S) in Anopheles gambiae s.s. and Anopheles arabiensis in Western and Southern Kenya. Plos One 2011, 6.	Kawada H: (2013) personal communication.
653	Morphology	PCR (Scott, 1993)	Larval collection				2005	2005		Kenya	-4.51802	39.1907	Kawada H, Futami K, Komagata O, Kasai S, Tomita T, Sonye G, Mwatele C, Njenga SM, Mwandawiro C, Minakawa N, Takagi M: Distribution of a Knockdown Resistance Mutation (L1014S) in Anopheles gambiae s.s. and Anopheles arabiensis in Western and Southern Kenya. Plos One 2011, 6.	Kawada H: (2013) personal communication.
654	Morphology	PCR (Scott, 1993)	Larval collection				2005	2005		Kenya	-4.55245	39.1254	Kawada H, Futami K, Komagata O, Kasai S, Tomita T, Sonye G, Mwatele C, Njenga SM, Mwandawiro C, Minakawa N, Takagi M: Distribution of a Knockdown Resistance Mutation (L1014S) in Anopheles gambiae s.s. and Anopheles arabiensis in Western and Southern Kenya. Plos One 2011, 6.	Kawada H: (2013) personal communication.
655	Morphology	PCR (Scott, 1993)	Larval collection				2005	2005		Kenya	-4.50305	39.2632	Kawada H, Futami K, Komagata O, Kasai S, Tomita T, Sonye G, Mwatele C, Njenga SM, Mwandawiro C, Minakawa N, Takagi M: Distribution of a Knockdown Resistance Mutation (L1014S) in Anopheles gambiae s.s. and Anopheles arabiensis in Western and Southern Kenya. Plos One 2011, 6.	Kawada H: (2013) personal communication.
656	Morphology	PCR (Scott, 1993)	Larval collection				2005	2005		Kenya	-3.9326	39.7466	Kawada H, Futami K, Komagata O, Kasai S, Tomita T, Sonye G, Mwatele C, Njenga SM, Mwandawiro C, Minakawa N, Takagi M: Distribution of a Knockdown Resistance Mutation (L1014S) in Anopheles gambiae s.s. and Anopheles arabiensis in Western and Southern Kenya. Plos One 2011, 6.	Kawada H: (2013) personal communication.
657	Morphology	PCR (Scott, 1993)	Larval collection				2005	2005		Kenya	-3.36253	39.9348	Kawada H, Futami K, Komagata O, Kasai S, Tomita T, Sonye G, Mwatele C, Njenga SM, Mwandawiro C, Minakawa N, Takagi M: Distribution of a Knockdown Resistance Mutation (L1014S) in Anopheles gambiae s.s. and Anopheles arabiensis in Western and Southern Kenya. Plos One 2011, 6.	Kawada H: (2013) personal communication.
658	Morphology	PCR (Scott, 1993)	Larval collection				2005	2005		Kenya	-3.1478	40.1234	Kawada H, Futami K, Komagata O, Kasai S, Tomita T, Sonye G, Mwatele C, Njenga SM, Mwandawiro C, Minakawa N, Takagi M: Distribution of a Knockdown Resistance Mutation (L1014S) in Anopheles gambiae s.s. and Anopheles arabiensis in Western and Southern Kenya. Plos One 2011, 6.	Kawada H: (2013) personal communication.
659	Morphology	PCR (Scott, 1993)	Larval collection				2005	2005		Kenya	-2.97188	40.1427	Kawada H, Futami K, Komagata O, Kasai S, Tomita T, Sonye G, Mwatele C, Njenga SM, Mwandawiro C, Minakawa N, Takagi M: Distribution of a Knockdown Resistance Mutation (L1014S) in Anopheles gambiae s.s. and Anopheles arabiensis in Western and Southern Kenya. Plos One 2011, 6.	Kawada H: (2013) personal communication.
660	Morphology	PCR (Scott, 1993)	Larval collection				2005	2005		Kenya	-2.79558	40.1474	Kawada H, Futami K, Komagata O, Kasai S, Tomita T, Sonye G, Mwatele C, Njenga SM, Mwandawiro C, Minakawa N, Takagi M: Distribution of a Knockdown Resistance Mutation (L1014S) in Anopheles gambiae s.s. and Anopheles arabiensis in Western and Southern Kenya. Plos One 2011, 6.	Kawada H: (2013) personal communication.
661	Morphology	PCR (Scott, 1993)	Larval collection				2005	2005		Kenya	-2.4433	40.167	Kawada H, Futami K, Komagata O, Kasai S, Tomita T, Sonye G, Mwatele C, Njenga SM, Mwandawiro C, Minakawa N, Takagi M: Distribution of a Knockdown Resistance Mutation (L1014S) in Anopheles gambiae s.s. and Anopheles arabiensis in Western and Southern Kenya. Plos One 2011, 6.	Kawada H: (2013) personal communication.
662	Morphology	PCR (Scott, 1993)	Larval collection				2005	2005		Kenya	-2.40968	40.2035	Kawada H, Futami K, Komagata O, Kasai S, Tomita T, Sonye G, Mwatele C, Njenga SM, Mwandawiro C, Minakawa N, Takagi M: Distribution of a Knockdown Resistance Mutation (L1014S) in Anopheles gambiae s.s. and Anopheles arabiensis in Western and Southern Kenya. Plos One 2011, 6.	Kawada H: (2013) personal communication.
663	Morphology	PCR (Scott, 1993)	Larval collection				2005	2005		Kenya	-2.33363	40.1191	Kawada H, Futami K, Komagata O, Kasai S, Tomita T, Sonye G, Mwatele C, Njenga SM, Mwandawiro C, Minakawa N, Takagi M: Distribution of a Knockdown Resistance Mutation (L1014S) in Anopheles gambiae s.s. and Anopheles arabiensis in Western and Southern Kenya. Plos One 2011, 6.	Kawada H: (2013) personal communication.
664	Morphology	PCR (Scott, 1993)	Larval collection				2005	2005		Kenya	-1.98633	40.0988	Kawada H, Futami K, Komagata O, Kasai S, Tomita T, Sonye G, Mwatele C, Njenga SM, Mwandawiro C, Minakawa N, Takagi M: Distribution of a Knockdown Resistance Mutation (L1014S) in Anopheles gambiae s.s. and Anopheles arabiensis in Western and Southern Kenya. Plos One 2011, 6.	Kawada H: (2013) personal communication.
665	Morphology	PCR (Scott, 1993)	Larval collection				2005	2005		Kenya	-1.84273	40.1012	Kawada H, Futami K, Komagata O, Kasai S, Tomita T, Sonye G, Mwatele C, Njenga SM, Mwandawiro C, Minakawa N, Takagi M: Distribution of a Knockdown Resistance Mutation (L1014S) in Anopheles gambiae s.s. and Anopheles arabiensis in Western and Southern Kenya. Plos One 2011, 6.	Kawada H: (2013) personal communication.
666	Morphology	PCR (Scott, 1993)	Larval collection				2005	2005		Kenya	-1.79177	40.1121	Kawada H, Futami K, Komagata O, Kasai S, Tomita T, Sonye G, Mwatele C, Njenga SM, Mwandawiro C, Minakawa N, Takagi M: Distribution of a Knockdown Resistance Mutation (L1014S) in Anopheles gambiae s.s. and Anopheles arabiensis in Western and Southern Kenya. Plos One 2011, 6.	Kawada H: (2013) personal communication.
667	Morphology	PCR (Scott, 1993)	Larval collection				2005	2005		Kenya	-1.68732	40.1615	Kawada H, Futami K, Komagata O, Kasai S, Tomita T, Sonye G, Mwatele C, Njenga SM, Mwandawiro C, Minakawa N, Takagi M: Distribution of a Knockdown Resistance Mutation (L1014S) in Anopheles gambiae s.s. and Anopheles arabiensis in Western and Southern Kenya. Plos One 2011, 6.	Kawada H: (2013) personal communication.
668	Morphology	PCR (Scott, 1993)	Larval collection				2005	2005		Kenya	-2.26908	40.1213	Kawada H, Futami K, Komagata O, Kasai S, Tomita T, Sonye G, Mwatele C, Njenga SM, Mwandawiro C, Minakawa N, Takagi M: Distribution of a Knockdown Resistance Mutation (L1014S) in Anopheles gambiae s.s. and Anopheles arabiensis in Western and Southern Kenya. Plos One 2011, 6.	Kawada H: (2013) personal communication.
669	Morphology	PCR (Scott, 1993)	Larval collection				2005	2005		Kenya	-2.33938	40.3398	Kawada H, Futami K, Komagata O, Kasai S, Tomita T, Sonye G, Mwatele C, Njenga SM, Mwandawiro C, Minakawa N, Takagi M: Distribution of a Knockdown Resistance Mutation (L1014S) in Anopheles gambiae s.s. and Anopheles arabiensis in Western and Southern Kenya. Plos One 2011, 6.	Kawada H: (2013) personal communication.
670	Morphology	PCR (Scott, 1993)	Larval collection				2005	2005		Kenya	-2.3642	40.3633	Kawada H, Futami K, Komagata O, Kasai S, Tomita T, Sonye G, Mwatele C, Njenga SM, Mwandawiro C, Minakawa N, Takagi M: Distribution of a Knockdown Resistance Mutation (L1014S) in Anopheles gambiae s.s. and Anopheles arabiensis in Western and Southern Kenya. Plos One 2011, 6.	Kawada H: (2013) personal communication.
671	Morphology	PCR (Scott, 1993)	Larval collection				2005	2005		Kenya	-2.26485	40.6917	Kawada H, Futami K, Komagata O, Kasai S, Tomita T, Sonye G, Mwatele C, Njenga SM, Mwandawiro C, Minakawa N, Takagi M: Distribution of a Knockdown Resistance Mutation (L1014S) in Anopheles gambiae s.s. and Anopheles arabiensis in Western and Southern Kenya. Plos One 2011, 6.	Kawada H: (2013) personal communication.
672	Morphology	PCR (Scott, 1993)	Larval collection				2005	2005		Kenya	-2.40595	40.6758	Kawada H, Futami K, Komagata O, Kasai S, Tomita T, Sonye G, Mwatele C, Njenga SM, Mwandawiro C, Minakawa N, Takagi M: Distribution of a Knockdown Resistance Mutation (L1014S) in Anopheles gambiae s.s. and Anopheles arabiensis in Western and Southern Kenya. Plos One 2011, 6.	Kawada H: (2013) personal communication.
673	Morphology	PCR (Scott, 1993)	Larval collection				2005	2005		Kenya	-2.35822	40.5703	Kawada H, Futami K, Komagata O, Kasai S, Tomita T, Sonye G, Mwatele C, Njenga SM, Mwandawiro C, Minakawa N, Takagi M: Distribution of a Knockdown Resistance Mutation (L1014S) in Anopheles gambiae s.s. and Anopheles arabiensis in Western and Southern Kenya. Plos One 2011, 6.	Kawada H: (2013) personal communication.
674	Morphology	PCR (Scott, 1993)	Larval collection				2005	2005		Kenya	-2.38693	40.4162	Kawada H, Futami K, Komagata O, Kasai S, Tomita T, Sonye G, Mwatele C, Njenga SM, Mwandawiro C, Minakawa N, Takagi M: Distribution of a Knockdown Resistance Mutation (L1014S) in Anopheles gambiae s.s. and Anopheles arabiensis in Western and Southern Kenya. Plos One 2011, 6.	Kawada H: (2013) personal communication.
675	Morphology	PCR (Scott, 1993)	Larval collection				2005	2005		Kenya	-2.64302	40.1912	Kawada H, Futami K, Komagata O, Kasai S, Tomita T, Sonye G, Mwatele C, Njenga SM, Mwandawiro C, Minakawa N, Takagi M: Distribution of a Knockdown Resistance Mutation (L1014S) in Anopheles gambiae s.s. and Anopheles arabiensis in Western and Southern Kenya. Plos One 2011, 6.	Kawada H: (2013) personal communication.
676	Morphology	PCR (Scott, 1993)	Larval collection				2005	2005		Kenya	-3.21453	40.0958	Kawada H, Futami K, Komagata O, Kasai S, Tomita T, Sonye G, Mwatele C, Njenga SM, Mwandawiro C, Minakawa N, Takagi M: Distribution of a Knockdown Resistance Mutation (L1014S) in Anopheles gambiae s.s. and Anopheles arabiensis in Western and Southern Kenya. Plos One 2011, 6.	Kawada H: (2013) personal communication.
677	Morphology	PCR (Scott, 1993)	Larval collection				2005	2005		Kenya	-3.32553	39.9541	Kawada H, Futami K, Komagata O, Kasai S, Tomita T, Sonye G, Mwatele C, Njenga SM, Mwandawiro C, Minakawa N, Takagi M: Distribution of a Knockdown Resistance Mutation (L1014S) in Anopheles gambiae s.s. and Anopheles arabiensis in Western and Southern Kenya. Plos One 2011, 6.	Kawada H: (2013) personal communication.
678	Morphology	PCR (Scott, 1993)	Larval collection				2005	2005		Kenya	-3.69938	39.8141	Kawada H, Futami K, Komagata O, Kasai S, Tomita T, Sonye G, Mwatele C, Njenga SM, Mwandawiro C, Minakawa N, Takagi M: Distribution of a Knockdown Resistance Mutation (L1014S) in Anopheles gambiae s.s. and Anopheles arabiensis in Western and Southern Kenya. Plos One 2011, 6.	Kawada H: (2013) personal communication.
679	Morphology	PCR (Scott, 1993)	Larval collection				2005	2005		Kenya	-3.79245	39.3811	Kawada H, Futami K, Komagata O, Kasai S, Tomita T, Sonye G, Mwatele C, Njenga SM, Mwandawiro C, Minakawa N, Takagi M: Distribution of a Knockdown Resistance Mutation (L1014S) in Anopheles gambiae s.s. and Anopheles arabiensis in Western and Southern Kenya. Plos One 2011, 6.	Kawada H: (2013) personal communication.
680	Morphology	PCR (Scott, 1993)	Larval collection				2005	2005		Kenya	-2.208	37.6986	Kawada H, Futami K, Komagata O, Kasai S, Tomita T, Sonye G, Mwatele C, Njenga SM, Mwandawiro C, Minakawa N, Takagi M: Distribution of a Knockdown Resistance Mutation (L1014S) in Anopheles gambiae s.s. and Anopheles arabiensis in Western and Southern Kenya. Plos One 2011, 6.	Kawada H: (2013) personal communication.
681	Morphology	PCR (Scott, 1993)	Larval collection				2005	2005		Kenya	-1.28988	36.8165	Kawada H, Futami K, Komagata O, Kasai S, Tomita T, Sonye G, Mwatele C, Njenga SM, Mwandawiro C, Minakawa N, Takagi M: Distribution of a Knockdown Resistance Mutation (L1014S) in Anopheles gambiae s.s. and Anopheles arabiensis in Western and Southern Kenya. Plos One 2011, 6.	Kawada H: (2013) personal communication.
682	Morphology	PCR (Scott, 1993)	Larval collection				2005	2005		Kenya	-1.25515	36.9016	Kawada H, Futami K, Komagata O, Kasai S, Tomita T, Sonye G, Mwatele C, Njenga SM, Mwandawiro C, Minakawa N, Takagi M: Distribution of a Knockdown Resistance Mutation (L1014S) in Anopheles gambiae s.s. and Anopheles arabiensis in Western and Southern Kenya. Plos One 2011, 6.	Kawada H: (2013) personal communication.
683	Morphology	PCR (Scott, 1993)	Larval collection				2005	2005		Kenya	-1.25358	36.9028	Kawada H, Futami K, Komagata O, Kasai S, Tomita T, Sonye G, Mwatele C, Njenga SM, Mwandawiro C, Minakawa N, Takagi M: Distribution of a Knockdown Resistance Mutation (L1014S) in Anopheles gambiae s.s. and Anopheles arabiensis in Western and Southern Kenya. Plos One 2011, 6.	Kawada H: (2013) personal communication.
684	Morphology	PCR (Scott, 1993)	Larval collection				2005	2005		Kenya	-1.27208	36.9546	Kawada H, Futami K, Komagata O, Kasai S, Tomita T, Sonye G, Mwatele C, Njenga SM, Mwandawiro C, Minakawa N, Takagi M: Distribution of a Knockdown Resistance Mutation (L1014S) in Anopheles gambiae s.s. and Anopheles arabiensis in Western and Southern Kenya. Plos One 2011, 6.	Kawada H: (2013) personal communication.
685	Morphology	PCR (Scott, 1993)	Larval collection				2005	2005		Kenya	-1.4295	36.6897	Kawada H, Futami K, Komagata O, Kasai S, Tomita T, Sonye G, Mwatele C, Njenga SM, Mwandawiro C, Minakawa N, Takagi M: Distribution of a Knockdown Resistance Mutation (L1014S) in Anopheles gambiae s.s. and Anopheles arabiensis in Western and Southern Kenya. Plos One 2011, 6.	Kawada H: (2013) personal communication.
686	Morphology	PCR (Scott, 1993)	Larval collection				2005	2005		Kenya	-1.23033	36.78	Kawada H, Futami K, Komagata O, Kasai S, Tomita T, Sonye G, Mwatele C, Njenga SM, Mwandawiro C, Minakawa N, Takagi M: Distribution of a Knockdown Resistance Mutation (L1014S) in Anopheles gambiae s.s. and Anopheles arabiensis in Western and Southern Kenya. Plos One 2011, 6.	Kawada H: (2013) personal communication.
687	Morphology	PCR (Scott, 1993)	Larval collection				2005	2005		Kenya	0.32533	37.5739	Kawada H, Futami K, Komagata O, Kasai S, Tomita T, Sonye G, Mwatele C, Njenga SM, Mwandawiro C, Minakawa N, Takagi M: Distribution of a Knockdown Resistance Mutation (L1014S) in Anopheles gambiae s.s. and Anopheles arabiensis in Western and Southern Kenya. Plos One 2011, 6.	Kawada H: (2013) personal communication.
688	Morphology	PCR (Scott, 1993)	Larval collection				2005	2005		Kenya	-0.24147	37.0142	Kawada H, Futami K, Komagata O, Kasai S, Tomita T, Sonye G, Mwatele C, Njenga SM, Mwandawiro C, Minakawa N, Takagi M: Distribution of a Knockdown Resistance Mutation (L1014S) in Anopheles gambiae s.s. and Anopheles arabiensis in Western and Southern Kenya. Plos One 2011, 6.	Kawada H: (2013) personal communication.
689	Morphology	PCR (Scott, 1993)	Larval collection				2005	2005		Kenya	-0.37198	36.9325	Kawada H, Futami K, Komagata O, Kasai S, Tomita T, Sonye G, Mwatele C, Njenga SM, Mwandawiro C, Minakawa N, Takagi M: Distribution of a Knockdown Resistance Mutation (L1014S) in Anopheles gambiae s.s. and Anopheles arabiensis in Western and Southern Kenya. Plos One 2011, 6.	Kawada H: (2013) personal communication.
690	Morphology	PCR (Scott, 1993)	Larval collection				2005	2005		Kenya	-0.31558	36.8991	Kawada H, Futami K, Komagata O, Kasai S, Tomita T, Sonye G, Mwatele C, Njenga SM, Mwandawiro C, Minakawa N, Takagi M: Distribution of a Knockdown Resistance Mutation (L1014S) in Anopheles gambiae s.s. and Anopheles arabiensis in Western and Southern Kenya. Plos One 2011, 6.	Kawada H: (2013) personal communication.
691	Morphology	PCR (Scott, 1993)	Larval collection				2009	2009		Kenya	-1.06072	37.1537	Kawada H, Futami K, Komagata O, Kasai S, Tomita T, Sonye G, Mwatele C, Njenga SM, Mwandawiro C, Minakawa N, Takagi M: Distribution of a Knockdown Resistance Mutation (L1014S) in Anopheles gambiae s.s. and Anopheles arabiensis in Western and Southern Kenya. Plos One 2011, 6.	Kawada H: (2013) personal communication.
692	Morphology	PCR (Scott, 1993)	Larval collection				2009	2009		Kenya	-1.06085	37.2455	Kawada H, Futami K, Komagata O, Kasai S, Tomita T, Sonye G, Mwatele C, Njenga SM, Mwandawiro C, Minakawa N, Takagi M: Distribution of a Knockdown Resistance Mutation (L1014S) in Anopheles gambiae s.s. and Anopheles arabiensis in Western and Southern Kenya. Plos One 2011, 6.	Kawada H: (2013) personal communication.
693	Morphology	PCR (Scott, 1993)	Larval collection				2009	2009		Kenya	-1.06327	37.2933	Kawada H, Futami K, Komagata O, Kasai S, Tomita T, Sonye G, Mwatele C, Njenga SM, Mwandawiro C, Minakawa N, Takagi M: Distribution of a Knockdown Resistance Mutation (L1014S) in Anopheles gambiae s.s. and Anopheles arabiensis in Western and Southern Kenya. Plos One 2011, 6.	Kawada H: (2013) personal communication.
694	Morphology	PCR (Scott, 1993)	Larval collection				2009	2009		Kenya	-1.10217	37.3404	Kawada H, Futami K, Komagata O, Kasai S, Tomita T, Sonye G, Mwatele C, Njenga SM, Mwandawiro C, Minakawa N, Takagi M: Distribution of a Knockdown Resistance Mutation (L1014S) in Anopheles gambiae s.s. and Anopheles arabiensis in Western and Southern Kenya. Plos One 2011, 6.	Kawada H: (2013) personal communication.
695	Morphology	PCR (Scott, 1993)	Larval collection				2009	2009		Kenya	-1.17823	37.4436	Kawada H, Futami K, Komagata O, Kasai S, Tomita T, Sonye G, Mwatele C, Njenga SM, Mwandawiro C, Minakawa N, Takagi M: Distribution of a Knockdown Resistance Mutation (L1014S) in Anopheles gambiae s.s. and Anopheles arabiensis in Western and Southern Kenya. Plos One 2011, 6.	Kawada H: (2013) personal communication.
696	Morphology	PCR (Scott, 1993)	Larval collection				2009	2009		Kenya	-1.14597	37.5037	Kawada H, Futami K, Komagata O, Kasai S, Tomita T, Sonye G, Mwatele C, Njenga SM, Mwandawiro C, Minakawa N, Takagi M: Distribution of a Knockdown Resistance Mutation (L1014S) in Anopheles gambiae s.s. and Anopheles arabiensis in Western and Southern Kenya. Plos One 2011, 6.	Kawada H: (2013) personal communication.
697	Morphology	PCR (Scott, 1993)	Larval collection				2009	2009		Kenya	-1.1349	37.5712	Kawada H, Futami K, Komagata O, Kasai S, Tomita T, Sonye G, Mwatele C, Njenga SM, Mwandawiro C, Minakawa N, Takagi M: Distribution of a Knockdown Resistance Mutation (L1014S) in Anopheles gambiae s.s. and Anopheles arabiensis in Western and Southern Kenya. Plos One 2011, 6.	Kawada H: (2013) personal communication.
698	Morphology	PCR (Scott, 1993)	Larval collection				2009	2009		Kenya	-1.05565	37.829	Kawada H, Futami K, Komagata O, Kasai S, Tomita T, Sonye G, Mwatele C, Njenga SM, Mwandawiro C, Minakawa N, Takagi M: Distribution of a Knockdown Resistance Mutation (L1014S) in Anopheles gambiae s.s. and Anopheles arabiensis in Western and Southern Kenya. Plos One 2011, 6.	Kawada H: (2013) personal communication.
699	Morphology	PCR (Scott, 1993)	Larval collection				2009	2009		Kenya	-1.03255	37.878	Kawada H, Futami K, Komagata O, Kasai S, Tomita T, Sonye G, Mwatele C, Njenga SM, Mwandawiro C, Minakawa N, Takagi M: Distribution of a Knockdown Resistance Mutation (L1014S) in Anopheles gambiae s.s. and Anopheles arabiensis in Western and Southern Kenya. Plos One 2011, 6.	Kawada H: (2013) personal communication.
700	Morphology	PCR (Scott, 1993)	Larval collection				2009	2009		Kenya	-0.88898	38.1609	Kawada H, Futami K, Komagata O, Kasai S, Tomita T, Sonye G, Mwatele C, Njenga SM, Mwandawiro C, Minakawa N, Takagi M: Distribution of a Knockdown Resistance Mutation (L1014S) in Anopheles gambiae s.s. and Anopheles arabiensis in Western and Southern Kenya. Plos One 2011, 6.	Kawada H: (2013) personal communication.
701	Morphology	PCR (Scott, 1993)	Larval collection				2009	2009		Kenya	-0.88002	38.1744	Kawada H, Futami K, Komagata O, Kasai S, Tomita T, Sonye G, Mwatele C, Njenga SM, Mwandawiro C, Minakawa N, Takagi M: Distribution of a Knockdown Resistance Mutation (L1014S) in Anopheles gambiae s.s. and Anopheles arabiensis in Western and Southern Kenya. Plos One 2011, 6.	Kawada H: (2013) personal communication.
702	Morphology	PCR (Scott, 1993)	Larval collection				2009	2009		Kenya	-0.76705	38.403	Kawada H, Futami K, Komagata O, Kasai S, Tomita T, Sonye G, Mwatele C, Njenga SM, Mwandawiro C, Minakawa N, Takagi M: Distribution of a Knockdown Resistance Mutation (L1014S) in Anopheles gambiae s.s. and Anopheles arabiensis in Western and Southern Kenya. Plos One 2011, 6.	Kawada H: (2013) personal communication.
703	Morphology	PCR (Scott, 1993)	Larval collection				2009	2009		Kenya	-0.6433	39.2724	Kawada H, Futami K, Komagata O, Kasai S, Tomita T, Sonye G, Mwatele C, Njenga SM, Mwandawiro C, Minakawa N, Takagi M: Distribution of a Knockdown Resistance Mutation (L1014S) in Anopheles gambiae s.s. and Anopheles arabiensis in Western and Southern Kenya. Plos One 2011, 6.	Kawada H: (2013) personal communication.
704	Morphology	PCR (Scott, 1993)	Larval collection				2009	2009		Kenya	-0.47412	39.5984	Kawada H, Futami K, Komagata O, Kasai S, Tomita T, Sonye G, Mwatele C, Njenga SM, Mwandawiro C, Minakawa N, Takagi M: Distribution of a Knockdown Resistance Mutation (L1014S) in Anopheles gambiae s.s. and Anopheles arabiensis in Western and Southern Kenya. Plos One 2011, 6.	Kawada H: (2013) personal communication.
705	Morphology	PCR (Scott, 1993)	Larval collection				2009	2009		Kenya	-0.51577	39.6819	Kawada H, Futami K, Komagata O, Kasai S, Tomita T, Sonye G, Mwatele C, Njenga SM, Mwandawiro C, Minakawa N, Takagi M: Distribution of a Knockdown Resistance Mutation (L1014S) in Anopheles gambiae s.s. and Anopheles arabiensis in Western and Southern Kenya. Plos One 2011, 6.	Kawada H: (2013) personal communication.
706	Morphology	PCR (Scott, 1993)	Larval collection				2009	2009		Kenya	-0.6139	39.7763	Kawada H, Futami K, Komagata O, Kasai S, Tomita T, Sonye G, Mwatele C, Njenga SM, Mwandawiro C, Minakawa N, Takagi M: Distribution of a Knockdown Resistance Mutation (L1014S) in Anopheles gambiae s.s. and Anopheles arabiensis in Western and Southern Kenya. Plos One 2011, 6.	Kawada H: (2013) personal communication.
707	Morphology	PCR (Scott, 1993)	Larval collection				2009	2009		Kenya	-1.08288	39.9315	Kawada H, Futami K, Komagata O, Kasai S, Tomita T, Sonye G, Mwatele C, Njenga SM, Mwandawiro C, Minakawa N, Takagi M: Distribution of a Knockdown Resistance Mutation (L1014S) in Anopheles gambiae s.s. and Anopheles arabiensis in Western and Southern Kenya. Plos One 2011, 6.	Kawada H: (2013) personal communication.
708	Morphology	PCR (Scott, 1993)	Larval collection				2009	2009		Kenya	-1.50323	40.0204	Kawada H, Futami K, Komagata O, Kasai S, Tomita T, Sonye G, Mwatele C, Njenga SM, Mwandawiro C, Minakawa N, Takagi M: Distribution of a Knockdown Resistance Mutation (L1014S) in Anopheles gambiae s.s. and Anopheles arabiensis in Western and Southern Kenya. Plos One 2011, 6.	Kawada H: (2013) personal communication.
709	Morphology	PCR (Scott, 1993)	Larval collection				2009	2009		Kenya	-1.50513	39.9999	Kawada H, Futami K, Komagata O, Kasai S, Tomita T, Sonye G, Mwatele C, Njenga SM, Mwandawiro C, Minakawa N, Takagi M: Distribution of a Knockdown Resistance Mutation (L1014S) in Anopheles gambiae s.s. and Anopheles arabiensis in Western and Southern Kenya. Plos One 2011, 6.	Kawada H: (2013) personal communication.
710	Morphology	PCR (Scott, 1993)	Larval collection				2009	2009		Kenya	-1.18875	39.8284	Kawada H, Futami K, Komagata O, Kasai S, Tomita T, Sonye G, Mwatele C, Njenga SM, Mwandawiro C, Minakawa N, Takagi M: Distribution of a Knockdown Resistance Mutation (L1014S) in Anopheles gambiae s.s. and Anopheles arabiensis in Western and Southern Kenya. Plos One 2011, 6.	Kawada H: (2013) personal communication.
711	Morphology	PCR (Scott, 1993)	Larval collection				2009	2009		Kenya	-1.15677	39.865	Kawada H, Futami K, Komagata O, Kasai S, Tomita T, Sonye G, Mwatele C, Njenga SM, Mwandawiro C, Minakawa N, Takagi M: Distribution of a Knockdown Resistance Mutation (L1014S) in Anopheles gambiae s.s. and Anopheles arabiensis in Western and Southern Kenya. Plos One 2011, 6.	Kawada H: (2013) personal communication.
712	Morphology	PCR (Scott, 1993)	Larval collection				2009	2009		Kenya	-1.33445	40.0044	Kawada H, Futami K, Komagata O, Kasai S, Tomita T, Sonye G, Mwatele C, Njenga SM, Mwandawiro C, Minakawa N, Takagi M: Distribution of a Knockdown Resistance Mutation (L1014S) in Anopheles gambiae s.s. and Anopheles arabiensis in Western and Southern Kenya. Plos One 2011, 6.	Kawada H: (2013) personal communication.
713	Morphology	PCR (Scott, 1993)	Larval collection				2005	2005		Kenya	-1.39787	36.7259	Kawada H, Futami K, Komagata O, Kasai S, Tomita T, Sonye G, Mwatele C, Njenga SM, Mwandawiro C, Minakawa N, Takagi M: Distribution of a Knockdown Resistance Mutation (L1014S) in Anopheles gambiae s.s. and Anopheles arabiensis in Western and Southern Kenya. Plos One 2011, 6.	Kawada H: (2013) personal communication.
714	Morphology	PCR (Scott, 1993)	Larval collection				2005	2005		Kenya	-1.41382	36.7115	Kawada H, Futami K, Komagata O, Kasai S, Tomita T, Sonye G, Mwatele C, Njenga SM, Mwandawiro C, Minakawa N, Takagi M: Distribution of a Knockdown Resistance Mutation (L1014S) in Anopheles gambiae s.s. and Anopheles arabiensis in Western and Southern Kenya. Plos One 2011, 6.	Kawada H: (2013) personal communication.
715	Morphology	PCR (Scott, 1993)	Larval collection				2005	2005		Kenya	-1.42942	36.6893	Kawada H, Futami K, Komagata O, Kasai S, Tomita T, Sonye G, Mwatele C, Njenga SM, Mwandawiro C, Minakawa N, Takagi M: Distribution of a Knockdown Resistance Mutation (L1014S) in Anopheles gambiae s.s. and Anopheles arabiensis in Western and Southern Kenya. Plos One 2011, 6.	Kawada H: (2013) personal communication.
716	Morphology	PCR (Scott, 1993)	Larval collection				2006	2006		Kenya	-1.23035	36.78	Kawada H, Futami K, Komagata O, Kasai S, Tomita T, Sonye G, Mwatele C, Njenga SM, Mwandawiro C, Minakawa N, Takagi M: Distribution of a Knockdown Resistance Mutation (L1014S) in Anopheles gambiae s.s. and Anopheles arabiensis in Western and Southern Kenya. Plos One 2011, 6.	Kawada H: (2013) personal communication.
717	Morphology	PCR (Scott, 1993)	Larval collection				2006	2006		Kenya	-1.23318	36.746	Kawada H, Futami K, Komagata O, Kasai S, Tomita T, Sonye G, Mwatele C, Njenga SM, Mwandawiro C, Minakawa N, Takagi M: Distribution of a Knockdown Resistance Mutation (L1014S) in Anopheles gambiae s.s. and Anopheles arabiensis in Western and Southern Kenya. Plos One 2011, 6.	Kawada H: (2013) personal communication.
718	Morphology	PCR (Scott, 1993)	Larval collection				2006	2006		Kenya	-1.23292	36.746	Kawada H, Futami K, Komagata O, Kasai S, Tomita T, Sonye G, Mwatele C, Njenga SM, Mwandawiro C, Minakawa N, Takagi M: Distribution of a Knockdown Resistance Mutation (L1014S) in Anopheles gambiae s.s. and Anopheles arabiensis in Western and Southern Kenya. Plos One 2011, 6.	Kawada H: (2013) personal communication.
719	Morphology	PCR (Scott, 1993)	Larval collection				2006	2006		Kenya	-1.19385	36.7283	Kawada H, Futami K, Komagata O, Kasai S, Tomita T, Sonye G, Mwatele C, Njenga SM, Mwandawiro C, Minakawa N, Takagi M: Distribution of a Knockdown Resistance Mutation (L1014S) in Anopheles gambiae s.s. and Anopheles arabiensis in Western and Southern Kenya. Plos One 2011, 6.	Kawada H: (2013) personal communication.
720	Morphology	PCR (Scott, 1993)	Larval collection				2006	2006		Kenya	-1.36298	36.9082	Kawada H, Futami K, Komagata O, Kasai S, Tomita T, Sonye G, Mwatele C, Njenga SM, Mwandawiro C, Minakawa N, Takagi M: Distribution of a Knockdown Resistance Mutation (L1014S) in Anopheles gambiae s.s. and Anopheles arabiensis in Western and Southern Kenya. Plos One 2011, 6.	Kawada H: (2013) personal communication.
721	Morphology	PCR (Scott, 1993)	Larval collection				2006	2006		Kenya	-1.33757	36.8916	Kawada H, Futami K, Komagata O, Kasai S, Tomita T, Sonye G, Mwatele C, Njenga SM, Mwandawiro C, Minakawa N, Takagi M: Distribution of a Knockdown Resistance Mutation (L1014S) in Anopheles gambiae s.s. and Anopheles arabiensis in Western and Southern Kenya. Plos One 2011, 6.	Kawada H: (2013) personal communication.
722	Morphology	PCR (Scott, 1993)	Larval collection				2006	2006		Kenya	-1.29165	36.8169	Kawada H, Futami K, Komagata O, Kasai S, Tomita T, Sonye G, Mwatele C, Njenga SM, Mwandawiro C, Minakawa N, Takagi M: Distribution of a Knockdown Resistance Mutation (L1014S) in Anopheles gambiae s.s. and Anopheles arabiensis in Western and Southern Kenya. Plos One 2011, 6.	Kawada H: (2013) personal communication.
723	Morphology	PCR (Scott, 1993)	Larval collection				2006	2006		Kenya	-1.29333	36.8454	Kawada H, Futami K, Komagata O, Kasai S, Tomita T, Sonye G, Mwatele C, Njenga SM, Mwandawiro C, Minakawa N, Takagi M: Distribution of a Knockdown Resistance Mutation (L1014S) in Anopheles gambiae s.s. and Anopheles arabiensis in Western and Southern Kenya. Plos One 2011, 6.	Kawada H: (2013) personal communication.
724	Morphology	PCR (Scott, 1993)	Larval collection				2006	2006		Kenya	-1.31055	36.8914	Kawada H, Futami K, Komagata O, Kasai S, Tomita T, Sonye G, Mwatele C, Njenga SM, Mwandawiro C, Minakawa N, Takagi M: Distribution of a Knockdown Resistance Mutation (L1014S) in Anopheles gambiae s.s. and Anopheles arabiensis in Western and Southern Kenya. Plos One 2011, 6.	Kawada H: (2013) personal communication.
725	Morphology	PCR (Scott, 1993)	Larval collection				2010	2010		Kenya	-1.29007	36.868	Kawada H, Futami K, Komagata O, Kasai S, Tomita T, Sonye G, Mwatele C, Njenga SM, Mwandawiro C, Minakawa N, Takagi M: Distribution of a Knockdown Resistance Mutation (L1014S) in Anopheles gambiae s.s. and Anopheles arabiensis in Western and Southern Kenya. Plos One 2011, 6.	Kawada H: (2013) personal communication.
726	Morphology	PCR (Scott, 1993)	Larval collection				2010	2010		Kenya	-1.25503	36.9003	Kawada H, Futami K, Komagata O, Kasai S, Tomita T, Sonye G, Mwatele C, Njenga SM, Mwandawiro C, Minakawa N, Takagi M: Distribution of a Knockdown Resistance Mutation (L1014S) in Anopheles gambiae s.s. and Anopheles arabiensis in Western and Southern Kenya. Plos One 2011, 6.	Kawada H: (2013) personal communication.
727	Morphology	PCR (Scott, 1993)	Larval collection				2010	2010		Kenya	-1.25517	36.9016	Kawada H, Futami K, Komagata O, Kasai S, Tomita T, Sonye G, Mwatele C, Njenga SM, Mwandawiro C, Minakawa N, Takagi M: Distribution of a Knockdown Resistance Mutation (L1014S) in Anopheles gambiae s.s. and Anopheles arabiensis in Western and Southern Kenya. Plos One 2011, 6.	Kawada H: (2013) personal communication.
728	Morphology	PCR (Scott, 1993)	Larval collection				2010	2010		Kenya	-1.2568	36.9003	Kawada H, Futami K, Komagata O, Kasai S, Tomita T, Sonye G, Mwatele C, Njenga SM, Mwandawiro C, Minakawa N, Takagi M: Distribution of a Knockdown Resistance Mutation (L1014S) in Anopheles gambiae s.s. and Anopheles arabiensis in Western and Southern Kenya. Plos One 2011, 6.	Kawada H: (2013) personal communication.
729	Morphology	PCR (Scott, 1993)	Larval collection				2010	2010		Kenya	-1.25722	36.9213	Kawada H, Futami K, Komagata O, Kasai S, Tomita T, Sonye G, Mwatele C, Njenga SM, Mwandawiro C, Minakawa N, Takagi M: Distribution of a Knockdown Resistance Mutation (L1014S) in Anopheles gambiae s.s. and Anopheles arabiensis in Western and Southern Kenya. Plos One 2011, 6.	Kawada H: (2013) personal communication.
730	Morphology	PCR (Scott, 1993)	Larval collection				2010	2010		Kenya	-1.25168	36.9348	Kawada H, Futami K, Komagata O, Kasai S, Tomita T, Sonye G, Mwatele C, Njenga SM, Mwandawiro C, Minakawa N, Takagi M: Distribution of a Knockdown Resistance Mutation (L1014S) in Anopheles gambiae s.s. and Anopheles arabiensis in Western and Southern Kenya. Plos One 2011, 6.	Kawada H: (2013) personal communication.
731	Morphology	PCR (Scott, 1993)	Larval collection				2010	2010		Kenya	-1.25168	36.9556	Kawada H, Futami K, Komagata O, Kasai S, Tomita T, Sonye G, Mwatele C, Njenga SM, Mwandawiro C, Minakawa N, Takagi M: Distribution of a Knockdown Resistance Mutation (L1014S) in Anopheles gambiae s.s. and Anopheles arabiensis in Western and Southern Kenya. Plos One 2011, 6.	Kawada H: (2013) personal communication.
732	Morphology	PCR (Scott, 1993)	Larval collection				2010	2010		Kenya	-1.25133	36.9556	Kawada H, Futami K, Komagata O, Kasai S, Tomita T, Sonye G, Mwatele C, Njenga SM, Mwandawiro C, Minakawa N, Takagi M: Distribution of a Knockdown Resistance Mutation (L1014S) in Anopheles gambiae s.s. and Anopheles arabiensis in Western and Southern Kenya. Plos One 2011, 6.	Kawada H: (2013) personal communication.
733	Morphology	PCR (Scott, 1993)	Larval collection				2010	2010		Kenya	-1.26517	36.9655	Kawada H, Futami K, Komagata O, Kasai S, Tomita T, Sonye G, Mwatele C, Njenga SM, Mwandawiro C, Minakawa N, Takagi M: Distribution of a Knockdown Resistance Mutation (L1014S) in Anopheles gambiae s.s. and Anopheles arabiensis in Western and Southern Kenya. Plos One 2011, 6.	Kawada H: (2013) personal communication.
734	Morphology	PCR (Scott, 1993)	Larval collection				2010	2010		Kenya	-1.27053	36.9621	Kawada H, Futami K, Komagata O, Kasai S, Tomita T, Sonye G, Mwatele C, Njenga SM, Mwandawiro C, Minakawa N, Takagi M: Distribution of a Knockdown Resistance Mutation (L1014S) in Anopheles gambiae s.s. and Anopheles arabiensis in Western and Southern Kenya. Plos One 2011, 6.	Kawada H: (2013) personal communication.
735	Morphology	PCR (Scott, 1993)	Larval collection				2010	2010		Kenya	-1.24583	36.8655	Kawada H, Futami K, Komagata O, Kasai S, Tomita T, Sonye G, Mwatele C, Njenga SM, Mwandawiro C, Minakawa N, Takagi M: Distribution of a Knockdown Resistance Mutation (L1014S) in Anopheles gambiae s.s. and Anopheles arabiensis in Western and Southern Kenya. Plos One 2011, 6.	Kawada H: (2013) personal communication.
736	Morphology	PCR (Scott, 1993)	Larval collection				2010	2010		Kenya	-1.19443	36.9016	Kawada H, Futami K, Komagata O, Kasai S, Tomita T, Sonye G, Mwatele C, Njenga SM, Mwandawiro C, Minakawa N, Takagi M: Distribution of a Knockdown Resistance Mutation (L1014S) in Anopheles gambiae s.s. and Anopheles arabiensis in Western and Southern Kenya. Plos One 2011, 6.	Kawada H: (2013) personal communication.
737	Morphology	PCR (Scott, 1993)	Larval collection				2010	2010		Kenya	-1.19472	36.9022	Kawada H, Futami K, Komagata O, Kasai S, Tomita T, Sonye G, Mwatele C, Njenga SM, Mwandawiro C, Minakawa N, Takagi M: Distribution of a Knockdown Resistance Mutation (L1014S) in Anopheles gambiae s.s. and Anopheles arabiensis in Western and Southern Kenya. Plos One 2011, 6.	Kawada H: (2013) personal communication.
738	Morphology	PCR (Scott, 1993)	Larval collection				2010	2010		Kenya	-1.18187	36.7233	Kawada H, Futami K, Komagata O, Kasai S, Tomita T, Sonye G, Mwatele C, Njenga SM, Mwandawiro C, Minakawa N, Takagi M: Distribution of a Knockdown Resistance Mutation (L1014S) in Anopheles gambiae s.s. and Anopheles arabiensis in Western and Southern Kenya. Plos One 2011, 6.	Kawada H: (2013) personal communication.
739	Morphology	PCR (Scott, 1993)	Larval collection				2010	2010		Kenya	-1.20143	36.7856	Kawada H, Futami K, Komagata O, Kasai S, Tomita T, Sonye G, Mwatele C, Njenga SM, Mwandawiro C, Minakawa N, Takagi M: Distribution of a Knockdown Resistance Mutation (L1014S) in Anopheles gambiae s.s. and Anopheles arabiensis in Western and Southern Kenya. Plos One 2011, 6.	Kawada H: (2013) personal communication.
740	Morphology	PCR (Scott, 1993)	Larval collection				2006	2006		Kenya	-3.45167	37.6132	Kawada H, Futami K, Komagata O, Kasai S, Tomita T, Sonye G, Mwatele C, Njenga SM, Mwandawiro C, Minakawa N, Takagi M: Distribution of a Knockdown Resistance Mutation (L1014S) in Anopheles gambiae s.s. and Anopheles arabiensis in Western and Southern Kenya. Plos One 2011, 6.	Kawada H: (2013) personal communication.
741	Morphology	PCR (Scott, 1993)	Larval collection				2006	2006		Kenya	-3.49672	38.3126	Kawada H, Futami K, Komagata O, Kasai S, Tomita T, Sonye G, Mwatele C, Njenga SM, Mwandawiro C, Minakawa N, Takagi M: Distribution of a Knockdown Resistance Mutation (L1014S) in Anopheles gambiae s.s. and Anopheles arabiensis in Western and Southern Kenya. Plos One 2011, 6.	Kawada H: (2013) personal communication.
752	PCR (Scott, 1993)	SINE-PCR (Santolamazza, 2008)	Larval collection				2011	2011		Uganda	0.43095	33.229	Mawejje HD, Wilding CS, Rippon EJ, Hughes A, Weetman D, Donnelly MJ: Insecticide resistance monitoring of field-collected Anopheles gambiae s.l. populations from Jinja, eastern Uganda, identifies high levels of pyrethroid resistance. Medical and Veterinary Entomology 2013, 27:276-283.
755	PCR (Scott, 1993)	PCR-RFLP (Favia, 1997)	Window exit trap				2008	2008		Zambia	-14.658	28.0735	Chanda E, Hemingway J, Kleinschmidt I, Rehman AM, Ramdeen V, Phiri FN, Coetzer S, Mthembu D, Shinondo CJ, Chizema-Kawesha E, et al: Insecticide Resistance and the Future of Malaria Control in Zambia. Plos One 2011, 6.
756	PCR (Scott, 1993)	PCR-RFLP (Favia, 1997)	Window exit trap				2008	2008		Zambia	-12.5413	27.8568	Chanda E, Hemingway J, Kleinschmidt I, Rehman AM, Ramdeen V, Phiri FN, Coetzer S, Mthembu D, Shinondo CJ, Chizema-Kawesha E, et al: Insecticide Resistance and the Future of Malaria Control in Zambia. Plos One 2011, 6.
757	PCR (Scott, 1993)	PCR-RFLP (Favia, 1997)	Window exit trap				2008	2008		Zambia	-12.94	28.6587	Chanda E, Hemingway J, Kleinschmidt I, Rehman AM, Ramdeen V, Phiri FN, Coetzer S, Mthembu D, Shinondo CJ, Chizema-Kawesha E, et al: Insecticide Resistance and the Future of Malaria Control in Zambia. Plos One 2011, 6.
758	PCR (Scott, 1993)	PCR-RFLP (Favia, 1997)	Window exit trap				2008	2008		Zambia	-17.8541	25.8609	Chanda E, Hemingway J, Kleinschmidt I, Rehman AM, Ramdeen V, Phiri FN, Coetzer S, Mthembu D, Shinondo CJ, Chizema-Kawesha E, et al: Insecticide Resistance and the Future of Malaria Control in Zambia. Plos One 2011, 6.
759	PCR (Scott, 1993)	PCR-RFLP (Favia, 1997)	Window exit trap				2008	2008		Zambia	-15.4073	28.2877	Chanda E, Hemingway J, Kleinschmidt I, Rehman AM, Ramdeen V, Phiri FN, Coetzer S, Mthembu D, Shinondo CJ, Chizema-Kawesha E, et al: Insecticide Resistance and the Future of Malaria Control in Zambia. Plos One 2011, 6.
760	PCR (Scott, 1993)	PCR-RFLP (Favia, 1997)	Window exit trap				2008	2008		Zambia	-14.4167	28.4167	Chanda E, Hemingway J, Kleinschmidt I, Rehman AM, Ramdeen V, Phiri FN, Coetzer S, Mthembu D, Shinondo CJ, Chizema-Kawesha E, et al: Insecticide Resistance and the Future of Malaria Control in Zambia. Plos One 2011, 6.
761	PCR (Scott, 1993)	PCR-RFLP (Favia, 1997)	Window exit trap				2008	2008		Zambia	-14.0501	27.3504	Chanda E, Hemingway J, Kleinschmidt I, Rehman AM, Ramdeen V, Phiri FN, Coetzer S, Mthembu D, Shinondo CJ, Chizema-Kawesha E, et al: Insecticide Resistance and the Future of Malaria Control in Zambia. Plos One 2011, 6.
762	PCR (Scott, 1993)	PCR-RFLP (Favia, 1997)	Window exit trap				2008	2008		Zambia	-11.3619	29.5516	Chanda E, Hemingway J, Kleinschmidt I, Rehman AM, Ramdeen V, Phiri FN, Coetzer S, Mthembu D, Shinondo CJ, Chizema-Kawesha E, et al: Insecticide Resistance and the Future of Malaria Control in Zambia. Plos One 2011, 6.
763	PCR (Scott, 1993)	PCR-RFLP (Favia, 1997)	Window exit trap				2008	2008		Zambia	-15.8908	29.0448	Chanda E, Hemingway J, Kleinschmidt I, Rehman AM, Ramdeen V, Phiri FN, Coetzer S, Mthembu D, Shinondo CJ, Chizema-Kawesha E, et al: Insecticide Resistance and the Future of Malaria Control in Zambia. Plos One 2011, 6.
764	PCR (Scott, 1993)	PCR-RFLP (Favia, 1997)	Window exit trap				2008	2008		Zambia	-14.7385	27.9494	Chanda E, Hemingway J, Kleinschmidt I, Rehman AM, Ramdeen V, Phiri FN, Coetzer S, Mthembu D, Shinondo CJ, Chizema-Kawesha E, et al: Insecticide Resistance and the Future of Malaria Control in Zambia. Plos One 2011, 6.
765	PCR (Scott, 1993)	PCR-RFLP (Favia, 1997)	Window exit trap				2008	2008		Zambia	-15.8499	27.5667	Chanda E, Hemingway J, Kleinschmidt I, Rehman AM, Ramdeen V, Phiri FN, Coetzer S, Mthembu D, Shinondo CJ, Chizema-Kawesha E, et al: Insecticide Resistance and the Future of Malaria Control in Zambia. Plos One 2011, 6.
766	PCR (Scott, 1993)	PCR-RFLP (Favia, 1997)	Window exit trap				2008	2008		Zambia	-15.2175	27.3433	Chanda E, Hemingway J, Kleinschmidt I, Rehman AM, Ramdeen V, Phiri FN, Coetzer S, Mthembu D, Shinondo CJ, Chizema-Kawesha E, et al: Insecticide Resistance and the Future of Malaria Control in Zambia. Plos One 2011, 6.
767	PCR (Scott, 1993)	PCR-RFLP (Favia, 1997)	Window exit trap				2008	2008		Zambia	-15.7863	27.9133	Chanda E, Hemingway J, Kleinschmidt I, Rehman AM, Ramdeen V, Phiri FN, Coetzer S, Mthembu D, Shinondo CJ, Chizema-Kawesha E, et al: Insecticide Resistance and the Future of Malaria Control in Zambia. Plos One 2011, 6.
768	PCR (Scott, 1993)	PCR-RFLP (Favia, 1997)	Window exit trap				2008	2008		Zambia	-15.1343	30.2129	Chanda E, Hemingway J, Kleinschmidt I, Rehman AM, Ramdeen V, Phiri FN, Coetzer S, Mthembu D, Shinondo CJ, Chizema-Kawesha E, et al: Insecticide Resistance and the Future of Malaria Control in Zambia. Plos One 2011, 6.
769	PCR (Scott, 1993)	PCR-RFLP (Favia, 1997)	Window exit trap				2008	2008		Zambia	-15.7751	28.1794	Chanda E, Hemingway J, Kleinschmidt I, Rehman AM, Ramdeen V, Phiri FN, Coetzer S, Mthembu D, Shinondo CJ, Chizema-Kawesha E, et al: Insecticide Resistance and the Future of Malaria Control in Zambia. Plos One 2011, 6.
770	PCR (Scott, 1993)	PCR-RFLP (Favia, 1997)	Window exit trap				2009	2009		Zambia	-14.658	28.0735	Chanda E, Hemingway J, Kleinschmidt I, Rehman AM, Ramdeen V, Phiri FN, Coetzer S, Mthembu D, Shinondo CJ, Chizema-Kawesha E, et al: Insecticide Resistance and the Future of Malaria Control in Zambia. Plos One 2011, 6.
771	PCR (Scott, 1993)	PCR-RFLP (Favia, 1997)	Window exit trap				2009	2009		Zambia	-12.5413	27.8568	Chanda E, Hemingway J, Kleinschmidt I, Rehman AM, Ramdeen V, Phiri FN, Coetzer S, Mthembu D, Shinondo CJ, Chizema-Kawesha E, et al: Insecticide Resistance and the Future of Malaria Control in Zambia. Plos One 2011, 6.
772	PCR (Scott, 1993)	PCR-RFLP (Favia, 1997)	Window exit trap				2009	2009		Zambia	-12.94	28.6587	Chanda E, Hemingway J, Kleinschmidt I, Rehman AM, Ramdeen V, Phiri FN, Coetzer S, Mthembu D, Shinondo CJ, Chizema-Kawesha E, et al: Insecticide Resistance and the Future of Malaria Control in Zambia. Plos One 2011, 6.
773	PCR (Scott, 1993)	PCR-RFLP (Favia, 1997)	Window exit trap				2009	2009		Zambia	-17.8541	25.8609	Chanda E, Hemingway J, Kleinschmidt I, Rehman AM, Ramdeen V, Phiri FN, Coetzer S, Mthembu D, Shinondo CJ, Chizema-Kawesha E, et al: Insecticide Resistance and the Future of Malaria Control in Zambia. Plos One 2011, 6.
774	PCR (Scott, 1993)	PCR-RFLP (Favia, 1997)	Window exit trap				2009	2009		Zambia	-15.4073	28.2877	Chanda E, Hemingway J, Kleinschmidt I, Rehman AM, Ramdeen V, Phiri FN, Coetzer S, Mthembu D, Shinondo CJ, Chizema-Kawesha E, et al: Insecticide Resistance and the Future of Malaria Control in Zambia. Plos One 2011, 6.
775	PCR (Scott, 1993)	PCR-RFLP (Favia, 1997)	Window exit trap				2009	2009		Zambia	-14.4167	28.4167	Chanda E, Hemingway J, Kleinschmidt I, Rehman AM, Ramdeen V, Phiri FN, Coetzer S, Mthembu D, Shinondo CJ, Chizema-Kawesha E, et al: Insecticide Resistance and the Future of Malaria Control in Zambia. Plos One 2011, 6.
776	PCR (Scott, 1993)	PCR-RFLP (Favia, 1997)	Window exit trap				2009	2009		Zambia	-14.0501	27.3504	Chanda E, Hemingway J, Kleinschmidt I, Rehman AM, Ramdeen V, Phiri FN, Coetzer S, Mthembu D, Shinondo CJ, Chizema-Kawesha E, et al: Insecticide Resistance and the Future of Malaria Control in Zambia. Plos One 2011, 6.
777	PCR (Scott, 1993)	PCR-RFLP (Favia, 1997)	Window exit trap				2009	2009		Zambia	-11.3619	29.5516	Chanda E, Hemingway J, Kleinschmidt I, Rehman AM, Ramdeen V, Phiri FN, Coetzer S, Mthembu D, Shinondo CJ, Chizema-Kawesha E, et al: Insecticide Resistance and the Future of Malaria Control in Zambia. Plos One 2011, 6.
778	PCR (Scott, 1993)	PCR-RFLP (Favia, 1997)	Window exit trap				2009	2009		Zambia	-15.8908	29.0448	Chanda E, Hemingway J, Kleinschmidt I, Rehman AM, Ramdeen V, Phiri FN, Coetzer S, Mthembu D, Shinondo CJ, Chizema-Kawesha E, et al: Insecticide Resistance and the Future of Malaria Control in Zambia. Plos One 2011, 6.
779	PCR (Scott, 1993)	PCR-RFLP (Favia, 1997)	Window exit trap				2009	2009		Zambia	-14.7385	27.9494	Chanda E, Hemingway J, Kleinschmidt I, Rehman AM, Ramdeen V, Phiri FN, Coetzer S, Mthembu D, Shinondo CJ, Chizema-Kawesha E, et al: Insecticide Resistance and the Future of Malaria Control in Zambia. Plos One 2011, 6.
780	PCR (Scott, 1993)	PCR-RFLP (Favia, 1997)	Window exit trap				2009	2009		Zambia	-15.8499	27.5667	Chanda E, Hemingway J, Kleinschmidt I, Rehman AM, Ramdeen V, Phiri FN, Coetzer S, Mthembu D, Shinondo CJ, Chizema-Kawesha E, et al: Insecticide Resistance and the Future of Malaria Control in Zambia. Plos One 2011, 6.
781	PCR (Scott, 1993)	PCR-RFLP (Favia, 1997)	Window exit trap				2009	2009		Zambia	-15.2175	27.3433	Chanda E, Hemingway J, Kleinschmidt I, Rehman AM, Ramdeen V, Phiri FN, Coetzer S, Mthembu D, Shinondo CJ, Chizema-Kawesha E, et al: Insecticide Resistance and the Future of Malaria Control in Zambia. Plos One 2011, 6.
782	PCR (Scott, 1993)	PCR-RFLP (Favia, 1997)	Window exit trap				2009	2009		Zambia	-15.7863	27.9133	Chanda E, Hemingway J, Kleinschmidt I, Rehman AM, Ramdeen V, Phiri FN, Coetzer S, Mthembu D, Shinondo CJ, Chizema-Kawesha E, et al: Insecticide Resistance and the Future of Malaria Control in Zambia. Plos One 2011, 6.
783	PCR (Scott, 1993)	PCR-RFLP (Favia, 1997)	Window exit trap				2009	2009		Zambia	-15.1343	30.2129	Chanda E, Hemingway J, Kleinschmidt I, Rehman AM, Ramdeen V, Phiri FN, Coetzer S, Mthembu D, Shinondo CJ, Chizema-Kawesha E, et al: Insecticide Resistance and the Future of Malaria Control in Zambia. Plos One 2011, 6.
784	PCR (Scott, 1993)	PCR-RFLP (Favia, 1997)	Window exit trap				2009	2009		Zambia	-15.7751	28.1794	Chanda E, Hemingway J, Kleinschmidt I, Rehman AM, Ramdeen V, Phiri FN, Coetzer S, Mthembu D, Shinondo CJ, Chizema-Kawesha E, et al: Insecticide Resistance and the Future of Malaria Control in Zambia. Plos One 2011, 6.
785	PCR (Scott, 1993)	PCR-RFLP (Favia, 1997)	Window exit trap				2010	2010		Zambia	-14.658	28.0735	Chanda E, Hemingway J, Kleinschmidt I, Rehman AM, Ramdeen V, Phiri FN, Coetzer S, Mthembu D, Shinondo CJ, Chizema-Kawesha E, et al: Insecticide Resistance and the Future of Malaria Control in Zambia. Plos One 2011, 6.
786	PCR (Scott, 1993)	PCR-RFLP (Favia, 1997)	Window exit trap				2010	2010		Zambia	-12.5413	27.8568	Chanda E, Hemingway J, Kleinschmidt I, Rehman AM, Ramdeen V, Phiri FN, Coetzer S, Mthembu D, Shinondo CJ, Chizema-Kawesha E, et al: Insecticide Resistance and the Future of Malaria Control in Zambia. Plos One 2011, 6.
787	PCR (Scott, 1993)	PCR-RFLP (Favia, 1997)	Window exit trap				2010	2010		Zambia	-12.94	28.6587	Chanda E, Hemingway J, Kleinschmidt I, Rehman AM, Ramdeen V, Phiri FN, Coetzer S, Mthembu D, Shinondo CJ, Chizema-Kawesha E, et al: Insecticide Resistance and the Future of Malaria Control in Zambia. Plos One 2011, 6.
788	PCR (Scott, 1993)	PCR-RFLP (Favia, 1997)	Window exit trap				2010	2010		Zambia	-17.8541	25.8609	Chanda E, Hemingway J, Kleinschmidt I, Rehman AM, Ramdeen V, Phiri FN, Coetzer S, Mthembu D, Shinondo CJ, Chizema-Kawesha E, et al: Insecticide Resistance and the Future of Malaria Control in Zambia. Plos One 2011, 6.
789	PCR (Scott, 1993)	PCR-RFLP (Favia, 1997)	Window exit trap				2010	2010		Zambia	-15.4073	28.2877	Chanda E, Hemingway J, Kleinschmidt I, Rehman AM, Ramdeen V, Phiri FN, Coetzer S, Mthembu D, Shinondo CJ, Chizema-Kawesha E, et al: Insecticide Resistance and the Future of Malaria Control in Zambia. Plos One 2011, 6.
790	PCR (Scott, 1993)	PCR-RFLP (Favia, 1997)	Window exit trap				2010	2010		Zambia	-14.4167	28.4167	Chanda E, Hemingway J, Kleinschmidt I, Rehman AM, Ramdeen V, Phiri FN, Coetzer S, Mthembu D, Shinondo CJ, Chizema-Kawesha E, et al: Insecticide Resistance and the Future of Malaria Control in Zambia. Plos One 2011, 6.
791	PCR (Scott, 1993)	PCR-RFLP (Favia, 1997)	Window exit trap				2010	2010		Zambia	-14.0501	27.3504	Chanda E, Hemingway J, Kleinschmidt I, Rehman AM, Ramdeen V, Phiri FN, Coetzer S, Mthembu D, Shinondo CJ, Chizema-Kawesha E, et al: Insecticide Resistance and the Future of Malaria Control in Zambia. Plos One 2011, 6.
792	PCR (Scott, 1993)	PCR-RFLP (Favia, 1997)	Window exit trap				2010	2010		Zambia	-11.3619	29.5516	Chanda E, Hemingway J, Kleinschmidt I, Rehman AM, Ramdeen V, Phiri FN, Coetzer S, Mthembu D, Shinondo CJ, Chizema-Kawesha E, et al: Insecticide Resistance and the Future of Malaria Control in Zambia. Plos One 2011, 6.
793	PCR (Scott, 1993)	PCR-RFLP (Favia, 1997)	Window exit trap				2010	2010		Zambia	-15.8908	29.0448	Chanda E, Hemingway J, Kleinschmidt I, Rehman AM, Ramdeen V, Phiri FN, Coetzer S, Mthembu D, Shinondo CJ, Chizema-Kawesha E, et al: Insecticide Resistance and the Future of Malaria Control in Zambia. Plos One 2011, 6.
794	PCR (Scott, 1993)	PCR-RFLP (Favia, 1997)	Window exit trap				2010	2010		Zambia	-14.7385	27.9494	Chanda E, Hemingway J, Kleinschmidt I, Rehman AM, Ramdeen V, Phiri FN, Coetzer S, Mthembu D, Shinondo CJ, Chizema-Kawesha E, et al: Insecticide Resistance and the Future of Malaria Control in Zambia. Plos One 2011, 6.
795	PCR (Scott, 1993)	PCR-RFLP (Favia, 1997)	Window exit trap				2010	2010		Zambia	-15.8499	27.5667	Chanda E, Hemingway J, Kleinschmidt I, Rehman AM, Ramdeen V, Phiri FN, Coetzer S, Mthembu D, Shinondo CJ, Chizema-Kawesha E, et al: Insecticide Resistance and the Future of Malaria Control in Zambia. Plos One 2011, 6.
796	PCR (Scott, 1993)	PCR-RFLP (Favia, 1997)	Window exit trap				2010	2010		Zambia	-15.2175	27.3433	Chanda E, Hemingway J, Kleinschmidt I, Rehman AM, Ramdeen V, Phiri FN, Coetzer S, Mthembu D, Shinondo CJ, Chizema-Kawesha E, et al: Insecticide Resistance and the Future of Malaria Control in Zambia. Plos One 2011, 6.
797	PCR (Scott, 1993)	PCR-RFLP (Favia, 1997)	Window exit trap				2010	2010		Zambia	-15.7863	27.9133	Chanda E, Hemingway J, Kleinschmidt I, Rehman AM, Ramdeen V, Phiri FN, Coetzer S, Mthembu D, Shinondo CJ, Chizema-Kawesha E, et al: Insecticide Resistance and the Future of Malaria Control in Zambia. Plos One 2011, 6.
798	PCR (Scott, 1993)	PCR-RFLP (Favia, 1997)	Window exit trap				2010	2010		Zambia	-15.1343	30.2129	Chanda E, Hemingway J, Kleinschmidt I, Rehman AM, Ramdeen V, Phiri FN, Coetzer S, Mthembu D, Shinondo CJ, Chizema-Kawesha E, et al: Insecticide Resistance and the Future of Malaria Control in Zambia. Plos One 2011, 6.
799	PCR (Scott, 1993)	PCR-RFLP (Favia, 1997)	Window exit trap				2010	2010		Zambia	-15.7751	28.1794	Chanda E, Hemingway J, Kleinschmidt I, Rehman AM, Ramdeen V, Phiri FN, Coetzer S, Mthembu D, Shinondo CJ, Chizema-Kawesha E, et al: Insecticide Resistance and the Future of Malaria Control in Zambia. Plos One 2011, 6.
800	PCR (Scott, 1993)	PCR (Favia, 2001)	Larval collection				2007	2007		Benin	11.8667	3.4	Djogbenou L, Pasteur N, Akogbeto M, Weill M, Chandre F: Insecticide resistance in the Anopheles gambiae complex in Benin: a nationwide survey. Medical and Veterinary Entomology 2011, 25:256-267.
801	PCR (Scott, 1993)	PCR (Favia, 2001)	Larval collection				2007	2007		Benin	11.1302	2.9357	Djogbenou L, Pasteur N, Akogbeto M, Weill M, Chandre F: Insecticide resistance in the Anopheles gambiae complex in Benin: a nationwide survey. Medical and Veterinary Entomology 2011, 25:256-267.
803	PCR (Scott, 1993)	PCR (Favia, 2001)	Larval collection				2006	2006		Benin	9.85	2.71667	Djogbenou L, Pasteur N, Akogbeto M, Weill M, Chandre F: Insecticide resistance in the Anopheles gambiae complex in Benin: a nationwide survey. Medical and Veterinary Entomology 2011, 25:256-267.
804	PCR (Scott, 1993)	PCR (Favia, 2001)	Larval collection				2006	2006		Benin	9.35	2.61667	Djogbenou L, Pasteur N, Akogbeto M, Weill M, Chandre F: Insecticide resistance in the Anopheles gambiae complex in Benin: a nationwide survey. Medical and Veterinary Entomology 2011, 25:256-267.
806	PCR (Scott, 1993)	PCR (Favia, 2001)	Larval collection				2007	2007		Benin	8.33333	2.48333	Djogbenou L, Pasteur N, Akogbeto M, Weill M, Chandre F: Insecticide resistance in the Anopheles gambiae complex in Benin: a nationwide survey. Medical and Veterinary Entomology 2011, 25:256-267.
807	PCR (Scott, 1993)	PCR (Favia, 2001)	Larval collection				2007	2007		Benin	7.78333	2.18333	Djogbenou L, Pasteur N, Akogbeto M, Weill M, Chandre F: Insecticide resistance in the Anopheles gambiae complex in Benin: a nationwide survey. Medical and Veterinary Entomology 2011, 25:256-267.
808	PCR (Scott, 1993)	PCR (Favia, 2001)	Larval collection				2006	2006		Benin	7.66667	2.21667	Djogbenou L, Pasteur N, Akogbeto M, Weill M, Chandre F: Insecticide resistance in the Anopheles gambiae complex in Benin: a nationwide survey. Medical and Veterinary Entomology 2011, 25:256-267.
810	PCR (Scott, 1993)	PCR (Favia, 2001)	Larval collection				2006	2006		Benin	7.18333	2.06917	Djogbenou L, Pasteur N, Akogbeto M, Weill M, Chandre F: Insecticide resistance in the Anopheles gambiae complex in Benin: a nationwide survey. Medical and Veterinary Entomology 2011, 25:256-267.
814	PCR (Scott, 1993)	PCR (Favia, 2001)	Larval collection				2006	2006		Benin	6.6641	2.15741	Djogbenou L, Pasteur N, Akogbeto M, Weill M, Chandre F: Insecticide resistance in the Anopheles gambiae complex in Benin: a nationwide survey. Medical and Veterinary Entomology 2011, 25:256-267.
822	PCR (Scott, 1993)	PCR-RFLP (Fanello, 2002)	House resting indoors				2006	2006		Ghana	7.02583	-2.34083	Hunt RH, Fuseini G, Knowles S, Stiles-Ocran J, Verster R, Kaiser ML, Choi KS, Koekemoer LL, Coetzee M: Insecticide resistance in malaria vector mosquitoes at four localities in Ghana, West Africa. Parasites & Vectors 2011, 4.
823	PCR (Scott, 1993)	PCR-RFLP (Fanello, 2002)	House resting indoors				2007	2007		Ghana	7.02583	-2.34083	Hunt RH, Fuseini G, Knowles S, Stiles-Ocran J, Verster R, Kaiser ML, Choi KS, Koekemoer LL, Coetzee M: Insecticide resistance in malaria vector mosquitoes at four localities in Ghana, West Africa. Parasites & Vectors 2011, 4.
824	PCR (Scott, 1993)	PCR-RFLP (Fanello, 2002)	House resting indoors				2008	2008		Ghana	7.02583	-2.34083	Hunt RH, Fuseini G, Knowles S, Stiles-Ocran J, Verster R, Kaiser ML, Choi KS, Koekemoer LL, Coetzee M: Insecticide resistance in malaria vector mosquitoes at four localities in Ghana, West Africa. Parasites & Vectors 2011, 4.
842	Morphology	PCR-RFLP (Fanello, 2002)	Larval collection				2005	2005		Cameroon	5.96944	11.2272	Nwane P, Etang J, Choua?bou M, Toto JC, Mimpfoundi R, Simard F: Kdr-based insecticide resistance in Anopheles gambiae s.s populations in. BMC research notes 2011, 4:463.
843	Morphology	PCR-RFLP (Fanello, 2002)	Larval collection	Indoor light trap			2007	2007		Cameroon	6.47	12.6222	Nwane P, Etang J, Choua?bou M, Toto JC, Mimpfoundi R, Simard F: Kdr-based insecticide resistance in Anopheles gambiae s.s populations in. BMC research notes 2011, 4:463.
844	Morphology	PCR-RFLP (Fanello, 2002)	Larval collection				2006	2006		Cameroon	7.31778	13.5939	Nwane P, Etang J, Choua?bou M, Toto JC, Mimpfoundi R, Simard F: Kdr-based insecticide resistance in Anopheles gambiae s.s populations in. BMC research notes 2011, 4:463.
845	Morphology	PCR-RFLP (Fanello, 2002)	Larval collection				2006	2006		Cameroon	9.39194	13.5025	Nwane P, Etang J, Choua?bou M, Toto JC, Mimpfoundi R, Simard F: Kdr-based insecticide resistance in Anopheles gambiae s.s populations in. BMC research notes 2011, 4:463.
846	Morphology	PCR (Scott, 1993)	Window exit trap				2006	2007		Mozambique	-17.8636	36.8912	Abilio AP, Kleinschmidt I, Rehman AM, Cuamba N, Ramdeen V, Mthembu DS, Coetzer S, Maharaj R, Wilding CS, Steven A, et al: The emergence of insecticide resistance in central Mozambique and potential threat to the successful indoor residual spraying malaria control programme. Malaria Journal 2011, 10.
847	Morphology	PCR (Scott, 1993)					2009	2010		Mozambique	-17.8636	36.8912	Abilio AP, Kleinschmidt I, Rehman AM, Cuamba N, Ramdeen V, Mthembu DS, Coetzer S, Maharaj R, Wilding CS, Steven A, et al: The emergence of insecticide resistance in central Mozambique and potential threat to the successful indoor residual spraying malaria control programme. Malaria Journal 2011, 10.
848	Morphology	PCR (Scott, 1993)	Window exit trap				2006	2007		Mozambique	-17.7827	37.005	Abilio AP, Kleinschmidt I, Rehman AM, Cuamba N, Ramdeen V, Mthembu DS, Coetzer S, Maharaj R, Wilding CS, Steven A, et al: The emergence of insecticide resistance in central Mozambique and potential threat to the successful indoor residual spraying malaria control programme. Malaria Journal 2011, 10.
849	Morphology	PCR (Scott, 1993)					2009	2010		Mozambique	-17.7827	37.005	Abilio AP, Kleinschmidt I, Rehman AM, Cuamba N, Ramdeen V, Mthembu DS, Coetzer S, Maharaj R, Wilding CS, Steven A, et al: The emergence of insecticide resistance in central Mozambique and potential threat to the successful indoor residual spraying malaria control programme. Malaria Journal 2011, 10.
850	Morphology	PCR (Scott, 1993)	Window exit trap				2006	2007		Mozambique	-17.3139	37.5118	Abilio AP, Kleinschmidt I, Rehman AM, Cuamba N, Ramdeen V, Mthembu DS, Coetzer S, Maharaj R, Wilding CS, Steven A, et al: The emergence of insecticide resistance in central Mozambique and potential threat to the successful indoor residual spraying malaria control programme. Malaria Journal 2011, 10.
851	Morphology	PCR (Scott, 1993)					2009	2010		Mozambique	-17.3139	37.5118	Abilio AP, Kleinschmidt I, Rehman AM, Cuamba N, Ramdeen V, Mthembu DS, Coetzer S, Maharaj R, Wilding CS, Steven A, et al: The emergence of insecticide resistance in central Mozambique and potential threat to the successful indoor residual spraying malaria control programme. Malaria Journal 2011, 10.
852	Morphology	PCR (Scott, 1993)	Window exit trap				2006	2007		Mozambique	-17.5173	37.5475	Abilio AP, Kleinschmidt I, Rehman AM, Cuamba N, Ramdeen V, Mthembu DS, Coetzer S, Maharaj R, Wilding CS, Steven A, et al: The emergence of insecticide resistance in central Mozambique and potential threat to the successful indoor residual spraying malaria control programme. Malaria Journal 2011, 10.
853	Morphology	PCR (Scott, 1993)					2009	2010		Mozambique	-17.5173	37.5475	Abilio AP, Kleinschmidt I, Rehman AM, Cuamba N, Ramdeen V, Mthembu DS, Coetzer S, Maharaj R, Wilding CS, Steven A, et al: The emergence of insecticide resistance in central Mozambique and potential threat to the successful indoor residual spraying malaria control programme. Malaria Journal 2011, 10.
854	Morphology	PCR (Scott, 1993)	Window exit trap				2006	2007		Mozambique	-16.5406	37.1787	Abilio AP, Kleinschmidt I, Rehman AM, Cuamba N, Ramdeen V, Mthembu DS, Coetzer S, Maharaj R, Wilding CS, Steven A, et al: The emergence of insecticide resistance in central Mozambique and potential threat to the successful indoor residual spraying malaria control programme. Malaria Journal 2011, 10.
855	Morphology	PCR (Scott, 1993)					2009	2010		Mozambique	-16.5406	37.1787	Abilio AP, Kleinschmidt I, Rehman AM, Cuamba N, Ramdeen V, Mthembu DS, Coetzer S, Maharaj R, Wilding CS, Steven A, et al: The emergence of insecticide resistance in central Mozambique and potential threat to the successful indoor residual spraying malaria control programme. Malaria Journal 2011, 10.
856	Cytotaxonomy		House resting indoors	Human baited net	Window exit trap		2005	2005		United Republic of Tanzania	-3.35	37.35	Mosha FW, Lyimo IN, Oxborough RM, Matowo J, Malima R, Feston E, Mndeme R, Tenu F, Kulkarni M, Maxwell CA, et al: Comparative efficacies of permethrin-, deltamethrin- and alpha-cypermethrin-treated nets, against Anopheles arabiensis and Culex quinquefasciatus in northern Tanzania. Annals of Tropical Medicine and Parasitology 2008, 102:367-376.	Mahande AM, Dusfour I, Matias JR, Kweka EJ: Knockdown Resistance, rdl Alleles, and the Annual Entomological Inoculation Rate of Wild Mosquito Populations from Lower Moshi, Northern Tanzania. Journal of global infectious diseases 2012, 4:114-119.
857	PCR (Scott, 1993)		Man biting outdoors				2010	2010		Zambia	-16.2167	26.7333	Norris LC, Norris DE: Efficacy of long-lasting insecticidal nets in use in Macha, Zambia, against the local Anopheles arabiensis population. Malaria Journal 2011, 10.
858	PCR (Scott, 1993)		Man biting outdoors				2010	2010		Zambia	-15.7504	26.4384	Norris LC, Norris DE: Efficacy of long-lasting insecticidal nets in use in Macha, Zambia, against the local Anopheles arabiensis population. Malaria Journal 2011, 10.
861	PCR-RFLP (Fanello, 2002)		Indoor light trap	Man biting outdoors	House resting indoors		2007	2007		Guinea	8.661	-8.3912	Carnevale P, Toto JC, Guibert P, Keita M, Manguin S: Entomological survey and report of a knockdown resistance mutation in the malaria vector Anopheles gambiae from the Republic of Guinea. Transactions of the Royal Society of Tropical Medicine and Hygiene 2010, 104:484-489.	Manguin S: (2013) personal communication.
862	PCR-RFLP (Fanello, 2002)		Indoor light trap	Man biting outdoors	House resting indoors		2007	2007		Guinea	8.6697	-8.91211	Carnevale P, Toto JC, Guibert P, Keita M, Manguin S: Entomological survey and report of a knockdown resistance mutation in the malaria vector Anopheles gambiae from the Republic of Guinea. Transactions of the Royal Society of Tropical Medicine and Hygiene 2010, 104:484-489.	Manguin S: (2013) personal communication.
863	PCR-RFLP (Fanello, 2002)		Indoor light trap	Man biting outdoors	House resting indoors		2007	2007		Guinea	9.26667	-9.01667	Carnevale P, Toto JC, Guibert P, Keita M, Manguin S: Entomological survey and report of a knockdown resistance mutation in the malaria vector Anopheles gambiae from the Republic of Guinea. Transactions of the Royal Society of Tropical Medicine and Hygiene 2010, 104:484-489.	Manguin S: (2013) personal communication.
870	PCR (Scott, 1993)		Larval collection				2005	2005		Ethiopia	12.2	37.2667	Balkew M, Ibrahim M, Koekemoer LL, Brooke BD, Engers H, Aseffa A, Gebre-Michael T, Elhassen I: Insecticide resistance in Anopheles arabiensis (Diptera: Culicidae) from villages in central, northern and south west Ethiopia and detection of kdr mutation. Parasites & Vectors 2010, 3.
871	PCR (Scott, 1993)		Larval collection				2005	2005		Ethiopia	8.23333	37.5833	Balkew M, Ibrahim M, Koekemoer LL, Brooke BD, Engers H, Aseffa A, Gebre-Michael T, Elhassen I: Insecticide resistance in Anopheles arabiensis (Diptera: Culicidae) from villages in central, northern and south west Ethiopia and detection of kdr mutation. Parasites & Vectors 2010, 3.
872	PCR (Scott, 1993)		Larval collection				2005	2005		Ethiopia	8.4	39.3833	Balkew M, Ibrahim M, Koekemoer LL, Brooke BD, Engers H, Aseffa A, Gebre-Michael T, Elhassen I: Insecticide resistance in Anopheles arabiensis (Diptera: Culicidae) from villages in central, northern and south west Ethiopia and detection of kdr mutation. Parasites & Vectors 2010, 3.
873	PCR (Scott, 1993)		Larval collection				2006	2006		Ethiopia	12.2	37.2667	Balkew M, Ibrahim M, Koekemoer LL, Brooke BD, Engers H, Aseffa A, Gebre-Michael T, Elhassen I: Insecticide resistance in Anopheles arabiensis (Diptera: Culicidae) from villages in central, northern and south west Ethiopia and detection of kdr mutation. Parasites & Vectors 2010, 3.
874	PCR (Scott, 1993)		Larval collection				2006	2006		Ethiopia	8.23333	37.5833	Balkew M, Ibrahim M, Koekemoer LL, Brooke BD, Engers H, Aseffa A, Gebre-Michael T, Elhassen I: Insecticide resistance in Anopheles arabiensis (Diptera: Culicidae) from villages in central, northern and south west Ethiopia and detection of kdr mutation. Parasites & Vectors 2010, 3.
875	PCR (Scott, 1993)		Larval collection				2006	2006		Ethiopia	8.4	39.3833	Balkew M, Ibrahim M, Koekemoer LL, Brooke BD, Engers H, Aseffa A, Gebre-Michael T, Elhassen I: Insecticide resistance in Anopheles arabiensis (Diptera: Culicidae) from villages in central, northern and south west Ethiopia and detection of kdr mutation. Parasites & Vectors 2010, 3.
876	PCR (Scott, 1993)		Larval collection				2007	2007		Ethiopia	12.2	37.2667	Balkew M, Ibrahim M, Koekemoer LL, Brooke BD, Engers H, Aseffa A, Gebre-Michael T, Elhassen I: Insecticide resistance in Anopheles arabiensis (Diptera: Culicidae) from villages in central, northern and south west Ethiopia and detection of kdr mutation. Parasites & Vectors 2010, 3.
877	PCR (Scott, 1993)		Larval collection				2007	2007		Ethiopia	8.23333	37.5833	Balkew M, Ibrahim M, Koekemoer LL, Brooke BD, Engers H, Aseffa A, Gebre-Michael T, Elhassen I: Insecticide resistance in Anopheles arabiensis (Diptera: Culicidae) from villages in central, northern and south west Ethiopia and detection of kdr mutation. Parasites & Vectors 2010, 3.
878	PCR (Scott, 1993)		Larval collection				2007	2007		Ethiopia	8.4	39.3833	Balkew M, Ibrahim M, Koekemoer LL, Brooke BD, Engers H, Aseffa A, Gebre-Michael T, Elhassen I: Insecticide resistance in Anopheles arabiensis (Diptera: Culicidae) from villages in central, northern and south west Ethiopia and detection of kdr mutation. Parasites & Vectors 2010, 3.
883	Morphology	PCR (Scott, 1993)	Man biting outdoors	Man biting indoors			2005	2006		Uganda	0.443	33.2421	Verhaeghen K, Van Bortel W, Roelants P, Okello PE, Talisuna A, Coosemans M: Spatio-Temporal Patterns in kdr Frequency in Permethrin and DDT Resistant Anopheles gambiae s.s. from Uganda. American Journal of Tropical Medicine and Hygiene 2010, 82:566-573.	Coosemans M: (2014) personal communication.
884	Morphology	PCR (Scott, 1993)	Man biting outdoors	Man biting indoors			2004	2004		Uganda	0.56475	33.2367	Verhaeghen K, Van Bortel W, Roelants P, Okello PE, Talisuna A, Coosemans M: Spatio-Temporal Patterns in kdr Frequency in Permethrin and DDT Resistant Anopheles gambiae s.s. from Uganda. American Journal of Tropical Medicine and Hygiene 2010, 82:566-573.	Coosemans M: (2014) personal communication.
892	Morphology	PCR (Scott, 1993)	Man biting outdoors	Man biting indoors			2004	2004		Uganda	0.7473	34.0515	Verhaeghen K, Van Bortel W, Roelants P, Okello PE, Talisuna A, Coosemans M: Spatio-Temporal Patterns in kdr Frequency in Permethrin and DDT Resistant Anopheles gambiae s.s. from Uganda. American Journal of Tropical Medicine and Hygiene 2010, 82:566-573.	Coosemans M: (2014) personal communication.
893	Morphology	PCR (Scott, 1993)	Man biting outdoors	Man biting indoors			2005	2005		Uganda	0.7473	34.0515	Verhaeghen K, Van Bortel W, Roelants P, Okello PE, Talisuna A, Coosemans M: Spatio-Temporal Patterns in kdr Frequency in Permethrin and DDT Resistant Anopheles gambiae s.s. from Uganda. American Journal of Tropical Medicine and Hygiene 2010, 82:566-573.	Coosemans M: (2014) personal communication.
894	Morphology	PCR (Scott, 1993)	Man biting outdoors	Man biting indoors			2006	2006		Uganda	0.7473	34.0515	Verhaeghen K, Van Bortel W, Roelants P, Okello PE, Talisuna A, Coosemans M: Spatio-Temporal Patterns in kdr Frequency in Permethrin and DDT Resistant Anopheles gambiae s.s. from Uganda. American Journal of Tropical Medicine and Hygiene 2010, 82:566-573.	Coosemans M: (2014) personal communication.
895	Morphology	PCR (Scott, 1993)	Man biting outdoors	Man biting indoors			2004	2004		Uganda	0.77025	34.02	Verhaeghen K, Van Bortel W, Roelants P, Okello PE, Talisuna A, Coosemans M: Spatio-Temporal Patterns in kdr Frequency in Permethrin and DDT Resistant Anopheles gambiae s.s. from Uganda. American Journal of Tropical Medicine and Hygiene 2010, 82:566-573.	Coosemans M: (2014) personal communication.
896	Morphology	PCR (Scott, 1993)	Man biting outdoors	Man biting indoors			2006	2006		Uganda	0.72317	33.8944	Verhaeghen K, Van Bortel W, Roelants P, Okello PE, Talisuna A, Coosemans M: Spatio-Temporal Patterns in kdr Frequency in Permethrin and DDT Resistant Anopheles gambiae s.s. from Uganda. American Journal of Tropical Medicine and Hygiene 2010, 82:566-573.	Coosemans M: (2014) personal communication.
897	Morphology	PCR (Scott, 1993)	Man biting outdoors	Man biting indoors			2006	2006		Uganda	0.86268	34.1071	Verhaeghen K, Van Bortel W, Roelants P, Okello PE, Talisuna A, Coosemans M: Spatio-Temporal Patterns in kdr Frequency in Permethrin and DDT Resistant Anopheles gambiae s.s. from Uganda. American Journal of Tropical Medicine and Hygiene 2010, 82:566-573.	Coosemans M: (2014) personal communication.
898	Morphology	PCR (Scott, 1993)	Man biting outdoors	Man biting indoors			2006	2006		Uganda	0.62695	34.2076	Verhaeghen K, Van Bortel W, Roelants P, Okello PE, Talisuna A, Coosemans M: Spatio-Temporal Patterns in kdr Frequency in Permethrin and DDT Resistant Anopheles gambiae s.s. from Uganda. American Journal of Tropical Medicine and Hygiene 2010, 82:566-573.	Coosemans M: (2014) personal communication.
959	PCR (Scott, 1993)	PCR-RFLP (Favia, 1997)	Larval collection				2005	2005		Benin	9.36667	2.66667	Yadouleton AWM, Asidi A, Djouaka RF, Braima J, Agossou CD, Akogbeto MC: Development of vegetable farming: a cause of the emergence of insecticide resistance in populations of Anopheles gambiae in urban areas of Benin. Malaria Journal 2009, 8.	Yadouleton A: (2014) personal communication.
961	PCR (Scott, 1993)	PCR-RFLP (Favia, 1997)	Larval collection				2006	2006		Benin	9.36667	2.66667	Yadouleton AWM, Asidi A, Djouaka RF, Braima J, Agossou CD, Akogbeto MC: Development of vegetable farming: a cause of the emergence of insecticide resistance in populations of Anopheles gambiae in urban areas of Benin. Malaria Journal 2009, 8.	Yadouleton A: (2014) personal communication.
963	PCR (Scott, 1993)	PCR-RFLP (Favia, 1997)	Larval collection				2007	2007		Benin	9.36667	2.66667	Yadouleton AWM, Asidi A, Djouaka RF, Braima J, Agossou CD, Akogbeto MC: Development of vegetable farming: a cause of the emergence of insecticide resistance in populations of Anopheles gambiae in urban areas of Benin. Malaria Journal 2009, 8.	Yadouleton A: (2014) personal communication.
964	PCR (Scott, 1993)	PCR (Favia, 2001)	Larval collection				2005	2005		Benin	11.8667	3.38333	Corbel V, Chabi J, Dabire RK, Etang J, Nwane P, Pigeon O, Akogbeto M, Hougard JM: Field efficacy of a new mosaic long-lasting mosquito net (PermaNet (R) 3.0) against pyrethroid-resistant malaria vectors: a multi centre study in Western and Central Africa. Malaria Journal 2010, 9.	Corbel V: (2014) personal communication.	Djegbe I, Boussari O, Sidick A, Martin T, Ranson H, Chandre F, Akogbeto M, Corbel V: Dynamics of insecticide resistance in malaria vectors in Benin: first evidence of the presence of L1014S kdr mutation in Anopheles gambiae from West Africa. Malaria Journal 2011, 10.
965	PCR (Scott, 1993)	PCR (Favia, 2001)	Larval collection						2010	Cameroon	9.35	13.5167	Corbel V, Chabi J, Dabire RK, Etang J, Nwane P, Pigeon O, Akogbeto M, Hougard JM: Field efficacy of a new mosaic long-lasting mosquito net (PermaNet (R) 3.0) against pyrethroid-resistant malaria vectors: a multi centre study in Western and Central Africa. Malaria Journal 2010, 9.	Corbel V: (2014) personal communication.
967	Morphology	PCR-RFLP (Fanello, 2002)	Larval collection				2008	2008		Burkina Faso	11.15	-4.28333	Ranson H, Abdallah H, Badolo A, Guelbeogo WM, Kerah-Hinzoumbe C, Yangalbe-Kalnone E, Sagnon N, Simard F, Coetzee M: Insecticide resistance in Anopheles gambiae: data from the first year of a multi-country study highlight the extent of the problem. Malaria Journal 2009, 8.	Ranson H: (2014) personal communication.	Badolo A, Traore A, Jones CM, Sanou A, Flood L, Guelbeogo WM, Ranson H, Sagnon N: Three years of insecticide resistance monitoring in Anopheles gambiae in Burkina Faso: resistance on the rise? Malaria Journal 2012, 11.
968	Morphology	PCR-RFLP (Fanello, 2002)	Larval collection				2008	2008		Burkina Faso	12.5	-1.33333	Ranson H, Abdallah H, Badolo A, Guelbeogo WM, Kerah-Hinzoumbe C, Yangalbe-Kalnone E, Sagnon N, Simard F, Coetzee M: Insecticide resistance in Anopheles gambiae: data from the first year of a multi-country study highlight the extent of the problem. Malaria Journal 2009, 8.	Ranson H: (2014) personal communication.	Badolo A, Traore A, Jones CM, Sanou A, Flood L, Guelbeogo WM, Ranson H, Sagnon N: Three years of insecticide resistance monitoring in Anopheles gambiae in Burkina Faso: resistance on the rise? Malaria Journal 2012, 11.
969	Morphology	PCR-RFLP (Fanello, 2002)	Larval collection				2008	2008		Burkina Faso	12.1667	-0.35	Ranson H, Abdallah H, Badolo A, Guelbeogo WM, Kerah-Hinzoumbe C, Yangalbe-Kalnone E, Sagnon N, Simard F, Coetzee M: Insecticide resistance in Anopheles gambiae: data from the first year of a multi-country study highlight the extent of the problem. Malaria Journal 2009, 8.	Ranson H: (2014) personal communication.	Badolo A, Traore A, Jones CM, Sanou A, Flood L, Guelbeogo WM, Ranson H, Sagnon N: Three years of insecticide resistance monitoring in Anopheles gambiae in Burkina Faso: resistance on the rise? Malaria Journal 2012, 11.
970	Morphology	PCR-RFLP (Fanello, 2002)	Larval collection				2008	2008		Burkina Faso	11	-4.04583	Ranson H, Abdallah H, Badolo A, Guelbeogo WM, Kerah-Hinzoumbe C, Yangalbe-Kalnone E, Sagnon N, Simard F, Coetzee M: Insecticide resistance in Anopheles gambiae: data from the first year of a multi-country study highlight the extent of the problem. Malaria Journal 2009, 8.	Ranson H: (2014) personal communication.	Badolo A, Traore A, Jones CM, Sanou A, Flood L, Guelbeogo WM, Ranson H, Sagnon N: Three years of insecticide resistance monitoring in Anopheles gambiae in Burkina Faso: resistance on the rise? Malaria Journal 2012, 11.
971	Morphology	PCR-RFLP (Fanello, 2002)	Larval collection				2008	2008		Chad	12.1	15.0333	Ranson H, Abdallah H, Badolo A, Guelbeogo WM, Kerah-Hinzoumbe C, Yangalbe-Kalnone E, Sagnon N, Simard F, Coetzee M: Insecticide resistance in Anopheles gambiae: data from the first year of a multi-country study highlight the extent of the problem. Malaria Journal 2009, 8.	Ranson H: (2014) personal communication.
972	Morphology	PCR-RFLP (Fanello, 2002)	Larval collection				2008	2008		Chad	11.7167	15.2333	Ranson H, Abdallah H, Badolo A, Guelbeogo WM, Kerah-Hinzoumbe C, Yangalbe-Kalnone E, Sagnon N, Simard F, Coetzee M: Insecticide resistance in Anopheles gambiae: data from the first year of a multi-country study highlight the extent of the problem. Malaria Journal 2009, 8.	Ranson H: (2014) personal communication.
973	Morphology	PCR-RFLP (Fanello, 2002)	Larval collection				2008	2008		Chad	10.2794	15.3755	Ranson H, Abdallah H, Badolo A, Guelbeogo WM, Kerah-Hinzoumbe C, Yangalbe-Kalnone E, Sagnon N, Simard F, Coetzee M: Insecticide resistance in Anopheles gambiae: data from the first year of a multi-country study highlight the extent of the problem. Malaria Journal 2009, 8.	Ranson H: (2014) personal communication.
974	Morphology	PCR-RFLP (Fanello, 2002)	Larval collection				2008	2008		Chad	8.4	16.4	Ranson H, Abdallah H, Badolo A, Guelbeogo WM, Kerah-Hinzoumbe C, Yangalbe-Kalnone E, Sagnon N, Simard F, Coetzee M: Insecticide resistance in Anopheles gambiae: data from the first year of a multi-country study highlight the extent of the problem. Malaria Journal 2009, 8.	Ranson H: (2014) personal communication.
975	Morphology	PCR-RFLP (Fanello, 2002)	Larval collection				2008	2008		Sudan	14.4	33.5167	Ranson H, Abdallah H, Badolo A, Guelbeogo WM, Kerah-Hinzoumbe C, Yangalbe-Kalnone E, Sagnon N, Simard F, Coetzee M: Insecticide resistance in Anopheles gambiae: data from the first year of a multi-country study highlight the extent of the problem. Malaria Journal 2009, 8.	Ranson H: (2014) personal communication.	Abdalla H, Matambo TS, Koekemoer LL, Mnzava AP, Hunt RH, Coetzee M: Insecticide susceptibility and vector status of natural populations of Anopheles arabiensis from Sudan. Transactions of the Royal Society of Tropical Medicine and Hygiene 2008, 102:263-271.
976	Morphology	PCR-RFLP (Fanello, 2002)	Larval collection				2009	2009		Sudan	14.4	33.5167	Ranson H, Abdallah H, Badolo A, Guelbeogo WM, Kerah-Hinzoumbe C, Yangalbe-Kalnone E, Sagnon N, Simard F, Coetzee M: Insecticide resistance in Anopheles gambiae: data from the first year of a multi-country study highlight the extent of the problem. Malaria Journal 2009, 8.	Ranson H: (2014) personal communication.	Abdalla H, Matambo TS, Koekemoer LL, Mnzava AP, Hunt RH, Coetzee M: Insecticide susceptibility and vector status of natural populations of Anopheles arabiensis from Sudan. Transactions of the Royal Society of Tropical Medicine and Hygiene 2008, 102:263-271.
977	Morphology	PCR-RFLP (Fanello, 2002)	Larval collection				2008	2008		Sudan	14.7833	33.3667	Ranson H, Abdallah H, Badolo A, Guelbeogo WM, Kerah-Hinzoumbe C, Yangalbe-Kalnone E, Sagnon N, Simard F, Coetzee M: Insecticide resistance in Anopheles gambiae: data from the first year of a multi-country study highlight the extent of the problem. Malaria Journal 2009, 8.	Ranson H: (2014) personal communication.
978	Morphology	PCR-RFLP (Fanello, 2002)	Larval collection				2009	2009		Sudan	14.7833	33.3667	Ranson H, Abdallah H, Badolo A, Guelbeogo WM, Kerah-Hinzoumbe C, Yangalbe-Kalnone E, Sagnon N, Simard F, Coetzee M: Insecticide resistance in Anopheles gambiae: data from the first year of a multi-country study highlight the extent of the problem. Malaria Journal 2009, 8.	Ranson H: (2014) personal communication.
979	Morphology	PCR-RFLP (Fanello, 2002)	Larval collection				2008	2008		Sudan	13.85	33.55	Ranson H, Abdallah H, Badolo A, Guelbeogo WM, Kerah-Hinzoumbe C, Yangalbe-Kalnone E, Sagnon N, Simard F, Coetzee M: Insecticide resistance in Anopheles gambiae: data from the first year of a multi-country study highlight the extent of the problem. Malaria Journal 2009, 8.	Ranson H: (2014) personal communication.
980	Morphology	PCR-RFLP (Fanello, 2002)	Larval collection				2009	2009		Sudan	13.85	33.55	Ranson H, Abdallah H, Badolo A, Guelbeogo WM, Kerah-Hinzoumbe C, Yangalbe-Kalnone E, Sagnon N, Simard F, Coetzee M: Insecticide resistance in Anopheles gambiae: data from the first year of a multi-country study highlight the extent of the problem. Malaria Journal 2009, 8.	Ranson H: (2014) personal communication.
981	Morphology	PCR-RFLP (Fanello, 2002)	Larval collection				2008	2008		Sudan	14.1833	33.1333	Ranson H, Abdallah H, Badolo A, Guelbeogo WM, Kerah-Hinzoumbe C, Yangalbe-Kalnone E, Sagnon N, Simard F, Coetzee M: Insecticide resistance in Anopheles gambiae: data from the first year of a multi-country study highlight the extent of the problem. Malaria Journal 2009, 8.	Ranson H: (2014) personal communication.
982	Morphology	PCR-RFLP (Fanello, 2002)	Larval collection				2009	2009		Sudan	14.1833	33.1333	Ranson H, Abdallah H, Badolo A, Guelbeogo WM, Kerah-Hinzoumbe C, Yangalbe-Kalnone E, Sagnon N, Simard F, Coetzee M: Insecticide resistance in Anopheles gambiae: data from the first year of a multi-country study highlight the extent of the problem. Malaria Journal 2009, 8.	Ranson H: (2014) personal communication.
994	PCR (Scott, 1993)	PCR (Favia, 2001)	Larval collection				2006	2006		Burkina Faso	12.35	-1.5	Dabire KR, Diabate A, Namountougou M, Toe KH, Ouari A, Kengne P, Bass C, Baldet T: Distribution of pyrethroid and DDT resistance and the L1014F kdr mutation in Anopheles gambiae s.l. from Burkina Faso (West Africa). Transactions of the Royal Society of Tropical Medicine and Hygiene 2009, 103:1113-1120.
995	PCR (Scott, 1993)	PCR (Favia, 2001)	Larval collection				2006	2006		Burkina Faso	13.6167	-1.08333	Dabire KR, Diabate A, Namountougou M, Toe KH, Ouari A, Kengne P, Bass C, Baldet T: Distribution of pyrethroid and DDT resistance and the L1014F kdr mutation in Anopheles gambiae s.l. from Burkina Faso (West Africa). Transactions of the Royal Society of Tropical Medicine and Hygiene 2009, 103:1113-1120.
996	PCR (Scott, 1993)	PCR (Favia, 2001)	Larval collection				2006	2006		Burkina Faso	12.4667	-3.45	Dabire KR, Diabate A, Namountougou M, Toe KH, Ouari A, Kengne P, Bass C, Baldet T: Distribution of pyrethroid and DDT resistance and the L1014F kdr mutation in Anopheles gambiae s.l. from Burkina Faso (West Africa). Transactions of the Royal Society of Tropical Medicine and Hygiene 2009, 103:1113-1120.
997	PCR (Scott, 1993)	PCR (Favia, 2001)	Larval collection				2006	2006		Burkina Faso	12.0602	0.36056	Dabire KR, Diabate A, Namountougou M, Toe KH, Ouari A, Kengne P, Bass C, Baldet T: Distribution of pyrethroid and DDT resistance and the L1014F kdr mutation in Anopheles gambiae s.l. from Burkina Faso (West Africa). Transactions of the Royal Society of Tropical Medicine and Hygiene 2009, 103:1113-1120.
999	PCR (Scott, 1993)	PCR (Favia, 2001)	House resting indoors				2006	2006		Burkina Faso	12.68	-2.19	Dabire KR, Diabate A, Namountougou M, Toe KH, Ouari A, Kengne P, Bass C, Baldet T: Distribution of pyrethroid and DDT resistance and the L1014F kdr mutation in Anopheles gambiae s.l. from Burkina Faso (West Africa). Transactions of the Royal Society of Tropical Medicine and Hygiene 2009, 103:1113-1120.
1000	PCR (Scott, 1993)	PCR (Favia, 2001)	House resting indoors				2006	2006		Burkina Faso	12.2667	-1.65	Dabire KR, Diabate A, Namountougou M, Toe KH, Ouari A, Kengne P, Bass C, Baldet T: Distribution of pyrethroid and DDT resistance and the L1014F kdr mutation in Anopheles gambiae s.l. from Burkina Faso (West Africa). Transactions of the Royal Society of Tropical Medicine and Hygiene 2009, 103:1113-1120.
1001	PCR (Scott, 1993)	PCR (Favia, 2001)	House resting indoors				2006	2006		Burkina Faso	12.0667	-1.35	Dabire KR, Diabate A, Namountougou M, Toe KH, Ouari A, Kengne P, Bass C, Baldet T: Distribution of pyrethroid and DDT resistance and the L1014F kdr mutation in Anopheles gambiae s.l. from Burkina Faso (West Africa). Transactions of the Royal Society of Tropical Medicine and Hygiene 2009, 103:1113-1120.
1002	PCR (Scott, 1993)	PCR (Favia, 2001)	Larval collection				2006	2006		Burkina Faso	11.66	-1.05	Dabire KR, Diabate A, Namountougou M, Toe KH, Ouari A, Kengne P, Bass C, Baldet T: Distribution of pyrethroid and DDT resistance and the L1014F kdr mutation in Anopheles gambiae s.l. from Burkina Faso (West Africa). Transactions of the Royal Society of Tropical Medicine and Hygiene 2009, 103:1113-1120.
1005	PCR (Scott, 1993)	PCR (Favia, 2001)	House resting indoors				2006	2006		Burkina Faso	10.95	-3.24	Dabire KR, Diabate A, Namountougou M, Toe KH, Ouari A, Kengne P, Bass C, Baldet T: Distribution of pyrethroid and DDT resistance and the L1014F kdr mutation in Anopheles gambiae s.l. from Burkina Faso (West Africa). Transactions of the Royal Society of Tropical Medicine and Hygiene 2009, 103:1113-1120.
1009	PCR (Scott, 1993)	PCR-RFLP (Favia, 1997)	Larval collection				2005	2005		Benin	11.8667	3.38333	Corbel V, N'Guessan R, Brengues C, Chandre F, Djogbenou L, Akogbeto M, Martin T, Hougard JM, Rowland M: Multiple insecticide resistance mechanisms in Anopheles gambiae and Culex quinquefasciatus from Benin, West Africa. Acta Tropica 2007, 101:207-216.	Corbel V: (2014) personal communication.
1011	PCR (Scott, 1993)	PCR-RFLP (Favia, 1997)	Larval collection				2005	2005		Benin	9.35	2.61667	Corbel V, N'Guessan R, Brengues C, Chandre F, Djogbenou L, Akogbeto M, Martin T, Hougard JM, Rowland M: Multiple insecticide resistance mechanisms in Anopheles gambiae and Culex quinquefasciatus from Benin, West Africa. Acta Tropica 2007, 101:207-216.	Corbel V: (2014) personal communication.
1012	PCR (Scott, 1993)	PCR-RFLP (Favia, 1997)	House resting indoors				2005	2005		Burundi	-3.09	29.9	Protopopoff N, Verhaeghen K, Van Bortel W, Roelants P, Marcotty T, Baza D, D'Alessandro U, Coosemans M: A significant increase in kdr in Anopheles gambiae is associated with an intensive vector control intervention in Burundi highlands. Tropical Medicine & International Health 2008, 13:1479-1487.
1013	PCR (Scott, 1993)	PCR-RFLP (Favia, 1997)	House resting indoors				2005	2005		Burundi	-3.38	30	Protopopoff N, Verhaeghen K, Van Bortel W, Roelants P, Marcotty T, Baza D, D'Alessandro U, Coosemans M: A significant increase in kdr in Anopheles gambiae is associated with an intensive vector control intervention in Burundi highlands. Tropical Medicine & International Health 2008, 13:1479-1487.
1014	PCR (Scott, 1993)	PCR-RFLP (Favia, 1997)	House resting indoors				2005	2005		Burundi	-3.42	30.02	Protopopoff N, Verhaeghen K, Van Bortel W, Roelants P, Marcotty T, Baza D, D'Alessandro U, Coosemans M: A significant increase in kdr in Anopheles gambiae is associated with an intensive vector control intervention in Burundi highlands. Tropical Medicine & International Health 2008, 13:1479-1487.
1015	PCR (Scott, 1993)	PCR-RFLP (Favia, 1997)	House resting indoors				2005	2005		Burundi	-3.01	30.16	Protopopoff N, Verhaeghen K, Van Bortel W, Roelants P, Marcotty T, Baza D, D'Alessandro U, Coosemans M: A significant increase in kdr in Anopheles gambiae is associated with an intensive vector control intervention in Burundi highlands. Tropical Medicine & International Health 2008, 13:1479-1487.
1016	PCR (Scott, 1993)	PCR-RFLP (Favia, 1997)	House resting indoors				2005	2005		Burundi	-3	30.19	Protopopoff N, Verhaeghen K, Van Bortel W, Roelants P, Marcotty T, Baza D, D'Alessandro U, Coosemans M: A significant increase in kdr in Anopheles gambiae is associated with an intensive vector control intervention in Burundi highlands. Tropical Medicine & International Health 2008, 13:1479-1487.
1017	Morphology	PCR (Scott, 1993)	House resting indoors				2000	2000		Mozambique	-26.342	32.6677	Casimiro S, Coleman M, Hemingway J, Sharp B: Insecticide resistance in Anopheles arabiensis and Anopheles gambiae from Mozambique. Journal of Medical Entomology 2006, 43:276-282.	Casimiro SLR, Hemingway J, Sharp BL, Coleman M: Monitoring the operational impact of insecticide usage for malaria control on Anopheles funestus from Mozambique. Malaria Journal 2007, 6.
1018	Morphology	PCR (Scott, 1993)	House resting indoors				2000	2000		Mozambique	-26.0413	32.3255	Casimiro S, Coleman M, Hemingway J, Sharp B: Insecticide resistance in Anopheles arabiensis and Anopheles gambiae from Mozambique. Journal of Medical Entomology 2006, 43:276-282.	Casimiro SLR, Hemingway J, Sharp BL, Coleman M: Monitoring the operational impact of insecticide usage for malaria control on Anopheles funestus from Mozambique. Malaria Journal 2007, 6.
1019	Morphology	PCR (Scott, 1993)	House resting indoors				2000	2000		Mozambique	-25.9917	32.5373	Casimiro S, Coleman M, Hemingway J, Sharp B: Insecticide resistance in Anopheles arabiensis and Anopheles gambiae from Mozambique. Journal of Medical Entomology 2006, 43:276-282.	Casimiro SLR, Hemingway J, Sharp BL, Coleman M: Monitoring the operational impact of insecticide usage for malaria control on Anopheles funestus from Mozambique. Malaria Journal 2007, 6.
1020	Morphology	PCR (Scott, 1993)	House resting indoors				2000	2000		Mozambique	-26.7694	32.3755	Casimiro S, Coleman M, Hemingway J, Sharp B: Insecticide resistance in Anopheles arabiensis and Anopheles gambiae from Mozambique. Journal of Medical Entomology 2006, 43:276-282.	Casimiro SLR, Hemingway J, Sharp BL, Coleman M: Monitoring the operational impact of insecticide usage for malaria control on Anopheles funestus from Mozambique. Malaria Journal 2007, 6.
1021	Morphology	PCR (Scott, 1993)	House resting indoors				2000	2000		Mozambique	-24.6671	33.0821	Casimiro S, Coleman M, Hemingway J, Sharp B: Insecticide resistance in Anopheles arabiensis and Anopheles gambiae from Mozambique. Journal of Medical Entomology 2006, 43:276-282.
1022	Morphology	PCR (Scott, 1993)	House resting indoors				2000	2000		Mozambique	-23.9247	35.168	Casimiro S, Coleman M, Hemingway J, Sharp B: Insecticide resistance in Anopheles arabiensis and Anopheles gambiae from Mozambique. Journal of Medical Entomology 2006, 43:276-282.	Casimiro S, Coleman M, Mohloai P, Hemingway J, Sharp B: Insecticide resistance in Anopheles funestus (Diptera : Culicidae) from Mozambique. Journal of Medical Entomology 2006, 43:267-275.
1023	Morphology	PCR (Scott, 1993)	House resting indoors				2000	2000		Mozambique	-19.5378	34.6249	Casimiro S, Coleman M, Hemingway J, Sharp B: Insecticide resistance in Anopheles arabiensis and Anopheles gambiae from Mozambique. Journal of Medical Entomology 2006, 43:276-282.	Casimiro SLR, Hemingway J, Sharp BL, Coleman M: Monitoring the operational impact of insecticide usage for malaria control on Anopheles funestus from Mozambique. Malaria Journal 2007, 6.
1024	Morphology	PCR (Scott, 1993)	House resting indoors				2000	2000		Mozambique	-25.4735	32.7546	Casimiro S, Coleman M, Hemingway J, Sharp B: Insecticide resistance in Anopheles arabiensis and Anopheles gambiae from Mozambique. Journal of Medical Entomology 2006, 43:276-282.	Casimiro SLR, Hemingway J, Sharp BL, Coleman M: Monitoring the operational impact of insecticide usage for malaria control on Anopheles funestus from Mozambique. Malaria Journal 2007, 6.
1025	Morphology	PCR (Scott, 1993)	House resting indoors				2000	2000		Mozambique	-24.7217	33.8729	Casimiro S, Coleman M, Hemingway J, Sharp B: Insecticide resistance in Anopheles arabiensis and Anopheles gambiae from Mozambique. Journal of Medical Entomology 2006, 43:276-282.	Casimiro SLR, Hemingway J, Sharp BL, Coleman M: Monitoring the operational impact of insecticide usage for malaria control on Anopheles funestus from Mozambique. Malaria Journal 2007, 6.
1026	Morphology	PCR (Scott, 1993)	House resting indoors				2000	2000		Mozambique	-25.7359	32.6753	Casimiro S, Coleman M, Hemingway J, Sharp B: Insecticide resistance in Anopheles arabiensis and Anopheles gambiae from Mozambique. Journal of Medical Entomology 2006, 43:276-282.
1027	Morphology	PCR (Scott, 1993)	House resting indoors				2000	2000		Mozambique	-25.6058	32.2577	Casimiro S, Coleman M, Hemingway J, Sharp B: Insecticide resistance in Anopheles arabiensis and Anopheles gambiae from Mozambique. Journal of Medical Entomology 2006, 43:276-282.	Casimiro SLR, Hemingway J, Sharp BL, Coleman M: Monitoring the operational impact of insecticide usage for malaria control on Anopheles funestus from Mozambique. Malaria Journal 2007, 6.
1029	Morphology	PCR (Scott, 1993)	House resting indoors				2000	2000		Mozambique	-15.1247	39.3522	Casimiro S, Coleman M, Hemingway J, Sharp B: Insecticide resistance in Anopheles arabiensis and Anopheles gambiae from Mozambique. Journal of Medical Entomology 2006, 43:276-282.	Casimiro SLR, Hemingway J, Sharp BL, Coleman M: Monitoring the operational impact of insecticide usage for malaria control on Anopheles funestus from Mozambique. Malaria Journal 2007, 6.
1030	Morphology	PCR (Scott, 1993)	House resting indoors				2000	2000		Mozambique	-25.9284	32.6131	Casimiro S, Coleman M, Hemingway J, Sharp B: Insecticide resistance in Anopheles arabiensis and Anopheles gambiae from Mozambique. Journal of Medical Entomology 2006, 43:276-282.	Casimiro SLR, Hemingway J, Sharp BL, Coleman M: Monitoring the operational impact of insecticide usage for malaria control on Anopheles funestus from Mozambique. Malaria Journal 2007, 6.
1031	Morphology	PCR (Scott, 1993)	House resting indoors				2000	2000		Mozambique	-17.8636	36.8912	Casimiro S, Coleman M, Hemingway J, Sharp B: Insecticide resistance in Anopheles arabiensis and Anopheles gambiae from Mozambique. Journal of Medical Entomology 2006, 43:276-282.	Casimiro SLR, Hemingway J, Sharp BL, Coleman M: Monitoring the operational impact of insecticide usage for malaria control on Anopheles funestus from Mozambique. Malaria Journal 2007, 6.
1032	Morphology	PCR (Scott, 1993)	House resting indoors				2000	2000		Mozambique	-25.4523	32.0299	Casimiro S, Coleman M, Hemingway J, Sharp B: Insecticide resistance in Anopheles arabiensis and Anopheles gambiae from Mozambique. Journal of Medical Entomology 2006, 43:276-282.	Casimiro SLR, Hemingway J, Sharp BL, Coleman M: Monitoring the operational impact of insecticide usage for malaria control on Anopheles funestus from Mozambique. Malaria Journal 2007, 6.
1033	Morphology	PCR (Scott, 1993)	House resting indoors				2000	2000		Mozambique	-16.143	33.6184	Casimiro S, Coleman M, Hemingway J, Sharp B: Insecticide resistance in Anopheles arabiensis and Anopheles gambiae from Mozambique. Journal of Medical Entomology 2006, 43:276-282.
1034	Morphology	PCR (Scott, 1993)	House resting indoors				2001	2001		Mozambique	-26.342	32.6677	Casimiro S, Coleman M, Hemingway J, Sharp B: Insecticide resistance in Anopheles arabiensis and Anopheles gambiae from Mozambique. Journal of Medical Entomology 2006, 43:276-282.	Casimiro SLR, Hemingway J, Sharp BL, Coleman M: Monitoring the operational impact of insecticide usage for malaria control on Anopheles funestus from Mozambique. Malaria Journal 2007, 6.
1035	Morphology	PCR (Scott, 1993)	House resting indoors				2001	2001		Mozambique	-26.0413	32.3255	Casimiro S, Coleman M, Hemingway J, Sharp B: Insecticide resistance in Anopheles arabiensis and Anopheles gambiae from Mozambique. Journal of Medical Entomology 2006, 43:276-282.	Casimiro SLR, Hemingway J, Sharp BL, Coleman M: Monitoring the operational impact of insecticide usage for malaria control on Anopheles funestus from Mozambique. Malaria Journal 2007, 6.
1036	Morphology	PCR (Scott, 1993)	House resting indoors				2001	2001		Mozambique	-25.9917	32.5373	Casimiro S, Coleman M, Hemingway J, Sharp B: Insecticide resistance in Anopheles arabiensis and Anopheles gambiae from Mozambique. Journal of Medical Entomology 2006, 43:276-282.	Casimiro SLR, Hemingway J, Sharp BL, Coleman M: Monitoring the operational impact of insecticide usage for malaria control on Anopheles funestus from Mozambique. Malaria Journal 2007, 6.
1037	Morphology	PCR (Scott, 1993)	House resting indoors				2001	2001		Mozambique	-26.7694	32.3755	Casimiro S, Coleman M, Hemingway J, Sharp B: Insecticide resistance in Anopheles arabiensis and Anopheles gambiae from Mozambique. Journal of Medical Entomology 2006, 43:276-282.	Casimiro SLR, Hemingway J, Sharp BL, Coleman M: Monitoring the operational impact of insecticide usage for malaria control on Anopheles funestus from Mozambique. Malaria Journal 2007, 6.
1038	Morphology	PCR (Scott, 1993)	House resting indoors				2001	2001		Mozambique	-24.6671	33.0821	Casimiro S, Coleman M, Hemingway J, Sharp B: Insecticide resistance in Anopheles arabiensis and Anopheles gambiae from Mozambique. Journal of Medical Entomology 2006, 43:276-282.
1039	Morphology	PCR (Scott, 1993)	House resting indoors				2001	2001		Mozambique	-23.9247	35.168	Casimiro S, Coleman M, Hemingway J, Sharp B: Insecticide resistance in Anopheles arabiensis and Anopheles gambiae from Mozambique. Journal of Medical Entomology 2006, 43:276-282.	Casimiro S, Coleman M, Mohloai P, Hemingway J, Sharp B: Insecticide resistance in Anopheles funestus (Diptera : Culicidae) from Mozambique. Journal of Medical Entomology 2006, 43:267-275.
1040	Morphology	PCR (Scott, 1993)	House resting indoors				2001	2001		Mozambique	-19.5378	34.6249	Casimiro S, Coleman M, Hemingway J, Sharp B: Insecticide resistance in Anopheles arabiensis and Anopheles gambiae from Mozambique. Journal of Medical Entomology 2006, 43:276-282.	Casimiro SLR, Hemingway J, Sharp BL, Coleman M: Monitoring the operational impact of insecticide usage for malaria control on Anopheles funestus from Mozambique. Malaria Journal 2007, 6.
1041	Morphology	PCR (Scott, 1993)	House resting indoors				2001	2001		Mozambique	-25.4735	32.7546	Casimiro S, Coleman M, Hemingway J, Sharp B: Insecticide resistance in Anopheles arabiensis and Anopheles gambiae from Mozambique. Journal of Medical Entomology 2006, 43:276-282.	Casimiro SLR, Hemingway J, Sharp BL, Coleman M: Monitoring the operational impact of insecticide usage for malaria control on Anopheles funestus from Mozambique. Malaria Journal 2007, 6.
1042	Morphology	PCR (Scott, 1993)	House resting indoors				2001	2001		Mozambique	-24.7217	33.8729	Casimiro S, Coleman M, Hemingway J, Sharp B: Insecticide resistance in Anopheles arabiensis and Anopheles gambiae from Mozambique. Journal of Medical Entomology 2006, 43:276-282.	Casimiro SLR, Hemingway J, Sharp BL, Coleman M: Monitoring the operational impact of insecticide usage for malaria control on Anopheles funestus from Mozambique. Malaria Journal 2007, 6.
1043	Morphology	PCR (Scott, 1993)	House resting indoors				2001	2001		Mozambique	-25.7359	32.6753	Casimiro S, Coleman M, Hemingway J, Sharp B: Insecticide resistance in Anopheles arabiensis and Anopheles gambiae from Mozambique. Journal of Medical Entomology 2006, 43:276-282.
1044	Morphology	PCR (Scott, 1993)	House resting indoors				2001	2001		Mozambique	-25.6058	32.2577	Casimiro S, Coleman M, Hemingway J, Sharp B: Insecticide resistance in Anopheles arabiensis and Anopheles gambiae from Mozambique. Journal of Medical Entomology 2006, 43:276-282.	Casimiro SLR, Hemingway J, Sharp BL, Coleman M: Monitoring the operational impact of insecticide usage for malaria control on Anopheles funestus from Mozambique. Malaria Journal 2007, 6.
1046	Morphology	PCR (Scott, 1993)	House resting indoors				2001	2001		Mozambique	-15.1247	39.3522	Casimiro S, Coleman M, Hemingway J, Sharp B: Insecticide resistance in Anopheles arabiensis and Anopheles gambiae from Mozambique. Journal of Medical Entomology 2006, 43:276-282.	Casimiro SLR, Hemingway J, Sharp BL, Coleman M: Monitoring the operational impact of insecticide usage for malaria control on Anopheles funestus from Mozambique. Malaria Journal 2007, 6.
1047	Morphology	PCR (Scott, 1993)	House resting indoors				2001	2001		Mozambique	-25.9284	32.6131	Casimiro S, Coleman M, Hemingway J, Sharp B: Insecticide resistance in Anopheles arabiensis and Anopheles gambiae from Mozambique. Journal of Medical Entomology 2006, 43:276-282.	Casimiro SLR, Hemingway J, Sharp BL, Coleman M: Monitoring the operational impact of insecticide usage for malaria control on Anopheles funestus from Mozambique. Malaria Journal 2007, 6.
1048	Morphology	PCR (Scott, 1993)	House resting indoors				2001	2001		Mozambique	-17.8636	36.8912	Casimiro S, Coleman M, Hemingway J, Sharp B: Insecticide resistance in Anopheles arabiensis and Anopheles gambiae from Mozambique. Journal of Medical Entomology 2006, 43:276-282.	Casimiro SLR, Hemingway J, Sharp BL, Coleman M: Monitoring the operational impact of insecticide usage for malaria control on Anopheles funestus from Mozambique. Malaria Journal 2007, 6.
1049	Morphology	PCR (Scott, 1993)	House resting indoors				2001	2001		Mozambique	-25.4523	32.0299	Casimiro S, Coleman M, Hemingway J, Sharp B: Insecticide resistance in Anopheles arabiensis and Anopheles gambiae from Mozambique. Journal of Medical Entomology 2006, 43:276-282.	Casimiro SLR, Hemingway J, Sharp BL, Coleman M: Monitoring the operational impact of insecticide usage for malaria control on Anopheles funestus from Mozambique. Malaria Journal 2007, 6.
1050	Morphology	PCR (Scott, 1993)	House resting indoors				2001	2001		Mozambique	-16.143	33.6184	Casimiro S, Coleman M, Hemingway J, Sharp B: Insecticide resistance in Anopheles arabiensis and Anopheles gambiae from Mozambique. Journal of Medical Entomology 2006, 43:276-282.
1051	Morphology	PCR (Scott, 1993)	House resting indoors				2002	2002		Mozambique	-26.342	32.6677	Casimiro S, Coleman M, Hemingway J, Sharp B: Insecticide resistance in Anopheles arabiensis and Anopheles gambiae from Mozambique. Journal of Medical Entomology 2006, 43:276-282.	Casimiro SLR, Hemingway J, Sharp BL, Coleman M: Monitoring the operational impact of insecticide usage for malaria control on Anopheles funestus from Mozambique. Malaria Journal 2007, 6.
1052	Morphology	PCR (Scott, 1993)	House resting indoors				2002	2002		Mozambique	-26.0413	32.3255	Casimiro S, Coleman M, Hemingway J, Sharp B: Insecticide resistance in Anopheles arabiensis and Anopheles gambiae from Mozambique. Journal of Medical Entomology 2006, 43:276-282.	Casimiro SLR, Hemingway J, Sharp BL, Coleman M: Monitoring the operational impact of insecticide usage for malaria control on Anopheles funestus from Mozambique. Malaria Journal 2007, 6.
1053	Morphology	PCR (Scott, 1993)	House resting indoors				2002	2002		Mozambique	-25.9917	32.5373	Casimiro S, Coleman M, Hemingway J, Sharp B: Insecticide resistance in Anopheles arabiensis and Anopheles gambiae from Mozambique. Journal of Medical Entomology 2006, 43:276-282.	Casimiro SLR, Hemingway J, Sharp BL, Coleman M: Monitoring the operational impact of insecticide usage for malaria control on Anopheles funestus from Mozambique. Malaria Journal 2007, 6.
1054	Morphology	PCR (Scott, 1993)	House resting indoors				2002	2002		Mozambique	-26.7694	32.3755	Casimiro S, Coleman M, Hemingway J, Sharp B: Insecticide resistance in Anopheles arabiensis and Anopheles gambiae from Mozambique. Journal of Medical Entomology 2006, 43:276-282.	Casimiro SLR, Hemingway J, Sharp BL, Coleman M: Monitoring the operational impact of insecticide usage for malaria control on Anopheles funestus from Mozambique. Malaria Journal 2007, 6.
1055	Morphology	PCR (Scott, 1993)	House resting indoors				2002	2002		Mozambique	-24.6671	33.0821	Casimiro S, Coleman M, Hemingway J, Sharp B: Insecticide resistance in Anopheles arabiensis and Anopheles gambiae from Mozambique. Journal of Medical Entomology 2006, 43:276-282.
1056	Morphology	PCR (Scott, 1993)	House resting indoors				2002	2002		Mozambique	-23.9247	35.168	Casimiro S, Coleman M, Hemingway J, Sharp B: Insecticide resistance in Anopheles arabiensis and Anopheles gambiae from Mozambique. Journal of Medical Entomology 2006, 43:276-282.	Casimiro S, Coleman M, Mohloai P, Hemingway J, Sharp B: Insecticide resistance in Anopheles funestus (Diptera : Culicidae) from Mozambique. Journal of Medical Entomology 2006, 43:267-275.
1057	Morphology	PCR (Scott, 1993)	House resting indoors				2002	2002		Mozambique	-19.5378	34.6249	Casimiro S, Coleman M, Hemingway J, Sharp B: Insecticide resistance in Anopheles arabiensis and Anopheles gambiae from Mozambique. Journal of Medical Entomology 2006, 43:276-282.	Casimiro SLR, Hemingway J, Sharp BL, Coleman M: Monitoring the operational impact of insecticide usage for malaria control on Anopheles funestus from Mozambique. Malaria Journal 2007, 6.
1058	Morphology	PCR (Scott, 1993)	House resting indoors				2002	2002		Mozambique	-25.4735	32.7546	Casimiro S, Coleman M, Hemingway J, Sharp B: Insecticide resistance in Anopheles arabiensis and Anopheles gambiae from Mozambique. Journal of Medical Entomology 2006, 43:276-282.	Casimiro SLR, Hemingway J, Sharp BL, Coleman M: Monitoring the operational impact of insecticide usage for malaria control on Anopheles funestus from Mozambique. Malaria Journal 2007, 6.
1059	Morphology	PCR (Scott, 1993)	House resting indoors				2002	2002		Mozambique	-24.7217	33.8729	Casimiro S, Coleman M, Hemingway J, Sharp B: Insecticide resistance in Anopheles arabiensis and Anopheles gambiae from Mozambique. Journal of Medical Entomology 2006, 43:276-282.	Casimiro SLR, Hemingway J, Sharp BL, Coleman M: Monitoring the operational impact of insecticide usage for malaria control on Anopheles funestus from Mozambique. Malaria Journal 2007, 6.
1060	Morphology	PCR (Scott, 1993)	House resting indoors				2002	2002		Mozambique	-25.7359	32.6753	Casimiro S, Coleman M, Hemingway J, Sharp B: Insecticide resistance in Anopheles arabiensis and Anopheles gambiae from Mozambique. Journal of Medical Entomology 2006, 43:276-282.
1061	Morphology	PCR (Scott, 1993)	House resting indoors				2002	2002		Mozambique	-25.6058	32.2577	Casimiro S, Coleman M, Hemingway J, Sharp B: Insecticide resistance in Anopheles arabiensis and Anopheles gambiae from Mozambique. Journal of Medical Entomology 2006, 43:276-282.	Casimiro SLR, Hemingway J, Sharp BL, Coleman M: Monitoring the operational impact of insecticide usage for malaria control on Anopheles funestus from Mozambique. Malaria Journal 2007, 6.
1063	Morphology	PCR (Scott, 1993)	House resting indoors				2002	2002		Mozambique	-15.1247	39.3522	Casimiro S, Coleman M, Hemingway J, Sharp B: Insecticide resistance in Anopheles arabiensis and Anopheles gambiae from Mozambique. Journal of Medical Entomology 2006, 43:276-282.	Casimiro SLR, Hemingway J, Sharp BL, Coleman M: Monitoring the operational impact of insecticide usage for malaria control on Anopheles funestus from Mozambique. Malaria Journal 2007, 6.
1064	Morphology	PCR (Scott, 1993)	House resting indoors				2002	2002		Mozambique	-25.9284	32.6131	Casimiro S, Coleman M, Hemingway J, Sharp B: Insecticide resistance in Anopheles arabiensis and Anopheles gambiae from Mozambique. Journal of Medical Entomology 2006, 43:276-282.	Casimiro SLR, Hemingway J, Sharp BL, Coleman M: Monitoring the operational impact of insecticide usage for malaria control on Anopheles funestus from Mozambique. Malaria Journal 2007, 6.
1065	Morphology	PCR (Scott, 1993)	House resting indoors				2002	2002		Mozambique	-17.8636	36.8912	Casimiro S, Coleman M, Hemingway J, Sharp B: Insecticide resistance in Anopheles arabiensis and Anopheles gambiae from Mozambique. Journal of Medical Entomology 2006, 43:276-282.	Casimiro SLR, Hemingway J, Sharp BL, Coleman M: Monitoring the operational impact of insecticide usage for malaria control on Anopheles funestus from Mozambique. Malaria Journal 2007, 6.
1066	Morphology	PCR (Scott, 1993)	House resting indoors				2002	2002		Mozambique	-25.4523	32.0299	Casimiro S, Coleman M, Hemingway J, Sharp B: Insecticide resistance in Anopheles arabiensis and Anopheles gambiae from Mozambique. Journal of Medical Entomology 2006, 43:276-282.	Casimiro SLR, Hemingway J, Sharp BL, Coleman M: Monitoring the operational impact of insecticide usage for malaria control on Anopheles funestus from Mozambique. Malaria Journal 2007, 6.
1067	Morphology	PCR (Scott, 1993)	House resting indoors				2002	2002		Mozambique	-16.143	33.6184	Casimiro S, Coleman M, Hemingway J, Sharp B: Insecticide resistance in Anopheles arabiensis and Anopheles gambiae from Mozambique. Journal of Medical Entomology 2006, 43:276-282.
1068	Morphology	PCR (Scott, 1993)	House resting indoors				2006	2006		Mozambique	-25.8805	32.5644	Coleman M, Casimiro S, Hemingway J, Sharp B: Operational impact of DDT reintroduction for malaria control on Anopheles arabiensis in Mozambique. Journal of Medical Entomology 2008, 45:885-890.	Casimiro SLR, Hemingway J, Sharp BL, Coleman M: Monitoring the operational impact of insecticide usage for malaria control on Anopheles funestus from Mozambique. Malaria Journal 2007, 6.
1069	Morphology	PCR (Scott, 1993)	House resting indoors				2006	2006		Mozambique	-25.9917	32.5373	Coleman M, Casimiro S, Hemingway J, Sharp B: Operational impact of DDT reintroduction for malaria control on Anopheles arabiensis in Mozambique. Journal of Medical Entomology 2008, 45:885-890.	Casimiro SLR, Hemingway J, Sharp BL, Coleman M: Monitoring the operational impact of insecticide usage for malaria control on Anopheles funestus from Mozambique. Malaria Journal 2007, 6.
1070	Morphology	PCR (Scott, 1993)	House resting indoors				2006	2006		Mozambique	-26.7694	32.3755	Coleman M, Casimiro S, Hemingway J, Sharp B: Operational impact of DDT reintroduction for malaria control on Anopheles arabiensis in Mozambique. Journal of Medical Entomology 2008, 45:885-890.	Casimiro SLR, Hemingway J, Sharp BL, Coleman M: Monitoring the operational impact of insecticide usage for malaria control on Anopheles funestus from Mozambique. Malaria Journal 2007, 6.
1071	Morphology	PCR (Scott, 1993)	House resting indoors				2006	2006		Mozambique	-23.3697	35.3133	Coleman M, Casimiro S, Hemingway J, Sharp B: Operational impact of DDT reintroduction for malaria control on Anopheles arabiensis in Mozambique. Journal of Medical Entomology 2008, 45:885-890.
1072	Morphology	PCR (Scott, 1993)	House resting indoors				2006	2006		Mozambique	-25.8885	32.644	Coleman M, Casimiro S, Hemingway J, Sharp B: Operational impact of DDT reintroduction for malaria control on Anopheles arabiensis in Mozambique. Journal of Medical Entomology 2008, 45:885-890.	Casimiro SLR, Hemingway J, Sharp BL, Coleman M: Monitoring the operational impact of insecticide usage for malaria control on Anopheles funestus from Mozambique. Malaria Journal 2007, 6.
1073	Morphology	PCR (Scott, 1993)	House resting indoors				2006	2006		Mozambique	-25.9029	32.6114	Coleman M, Casimiro S, Hemingway J, Sharp B: Operational impact of DDT reintroduction for malaria control on Anopheles arabiensis in Mozambique. Journal of Medical Entomology 2008, 45:885-890.	Casimiro SLR, Hemingway J, Sharp BL, Coleman M: Monitoring the operational impact of insecticide usage for malaria control on Anopheles funestus from Mozambique. Malaria Journal 2007, 6.
1074	Morphology	PCR (Scott, 1993)	House resting indoors				2006	2006		Mozambique	-25.9131	32.5376	Coleman M, Casimiro S, Hemingway J, Sharp B: Operational impact of DDT reintroduction for malaria control on Anopheles arabiensis in Mozambique. Journal of Medical Entomology 2008, 45:885-890.	Casimiro SLR, Hemingway J, Sharp BL, Coleman M: Monitoring the operational impact of insecticide usage for malaria control on Anopheles funestus from Mozambique. Malaria Journal 2007, 6.
1075	Morphology	PCR (Scott, 1993)	House resting indoors				2006	2006		Mozambique	-25.9333	32.5369	Coleman M, Casimiro S, Hemingway J, Sharp B: Operational impact of DDT reintroduction for malaria control on Anopheles arabiensis in Mozambique. Journal of Medical Entomology 2008, 45:885-890.	Casimiro SLR, Hemingway J, Sharp BL, Coleman M: Monitoring the operational impact of insecticide usage for malaria control on Anopheles funestus from Mozambique. Malaria Journal 2007, 6.
1076	Morphology	PCR (Scott, 1993)	House resting indoors				2006	2006		Mozambique	-19.5378	34.6249	Coleman M, Casimiro S, Hemingway J, Sharp B: Operational impact of DDT reintroduction for malaria control on Anopheles arabiensis in Mozambique. Journal of Medical Entomology 2008, 45:885-890.	Casimiro SLR, Hemingway J, Sharp BL, Coleman M: Monitoring the operational impact of insecticide usage for malaria control on Anopheles funestus from Mozambique. Malaria Journal 2007, 6.
1077	Morphology	PCR (Scott, 1993)	House resting indoors				2006	2006		Mozambique	-19.5378	34.6249	Coleman M, Casimiro S, Hemingway J, Sharp B: Operational impact of DDT reintroduction for malaria control on Anopheles arabiensis in Mozambique. Journal of Medical Entomology 2008, 45:885-890.	Casimiro SLR, Hemingway J, Sharp BL, Coleman M: Monitoring the operational impact of insecticide usage for malaria control on Anopheles funestus from Mozambique. Malaria Journal 2007, 6.
1078	Morphology	PCR (Scott, 1993)	House resting indoors				2006	2006		Mozambique	-25.8881	32.4331	Coleman M, Casimiro S, Hemingway J, Sharp B: Operational impact of DDT reintroduction for malaria control on Anopheles arabiensis in Mozambique. Journal of Medical Entomology 2008, 45:885-890.
1079	Morphology	PCR (Scott, 1993)	House resting indoors				2006	2006		Mozambique	-15.15	31.6995	Coleman M, Casimiro S, Hemingway J, Sharp B: Operational impact of DDT reintroduction for malaria control on Anopheles arabiensis in Mozambique. Journal of Medical Entomology 2008, 45:885-890.
1080	Morphology	PCR (Scott, 1993)	House resting indoors				2006	2006		Mozambique	-25.9616	32.4233	Coleman M, Casimiro S, Hemingway J, Sharp B: Operational impact of DDT reintroduction for malaria control on Anopheles arabiensis in Mozambique. Journal of Medical Entomology 2008, 45:885-890.	Casimiro SLR, Hemingway J, Sharp BL, Coleman M: Monitoring the operational impact of insecticide usage for malaria control on Anopheles funestus from Mozambique. Malaria Journal 2007, 6.
1081	Morphology	PCR (Scott, 1993)	House resting indoors				2006	2006		Mozambique	-24.8063	32.8573	Coleman M, Casimiro S, Hemingway J, Sharp B: Operational impact of DDT reintroduction for malaria control on Anopheles arabiensis in Mozambique. Journal of Medical Entomology 2008, 45:885-890.	Casimiro SLR, Hemingway J, Sharp BL, Coleman M: Monitoring the operational impact of insecticide usage for malaria control on Anopheles funestus from Mozambique. Malaria Journal 2007, 6.
1082	Morphology	PCR (Scott, 1993)	House resting indoors				2006	2006		Mozambique	-25.9284	32.6131	Coleman M, Casimiro S, Hemingway J, Sharp B: Operational impact of DDT reintroduction for malaria control on Anopheles arabiensis in Mozambique. Journal of Medical Entomology 2008, 45:885-890.	Casimiro SLR, Hemingway J, Sharp BL, Coleman M: Monitoring the operational impact of insecticide usage for malaria control on Anopheles funestus from Mozambique. Malaria Journal 2007, 6.
1083	Morphology	PCR (Scott, 1993)	House resting indoors				2006	2006		Mozambique	-25.0705	32.8145	Coleman M, Casimiro S, Hemingway J, Sharp B: Operational impact of DDT reintroduction for malaria control on Anopheles arabiensis in Mozambique. Journal of Medical Entomology 2008, 45:885-890.	Casimiro SLR, Hemingway J, Sharp BL, Coleman M: Monitoring the operational impact of insecticide usage for malaria control on Anopheles funestus from Mozambique. Malaria Journal 2007, 6.
1084	Morphology	PCR (Scott, 1993)	House resting indoors				2006	2006		Mozambique	-17.8636	36.8912	Coleman M, Casimiro S, Hemingway J, Sharp B: Operational impact of DDT reintroduction for malaria control on Anopheles arabiensis in Mozambique. Journal of Medical Entomology 2008, 45:885-890.	Abilio AP, Kleinschmidt I, Rehman AM, Cuamba N, Ramdeen V, Mthembu DS, Coetzer S, Maharaj R, Wilding CS, Steven A, et al: The emergence of insecticide resistance in central Mozambique and potential threat to the successful indoor residual spraying malaria control programme. Malaria Journal 2011, 10.
1085	Morphology	PCR (Scott, 1993)	House resting indoors				2006	2006		Mozambique	-17.7827	37.005	Coleman M, Casimiro S, Hemingway J, Sharp B: Operational impact of DDT reintroduction for malaria control on Anopheles arabiensis in Mozambique. Journal of Medical Entomology 2008, 45:885-890.	Abilio AP, Kleinschmidt I, Rehman AM, Cuamba N, Ramdeen V, Mthembu DS, Coetzer S, Maharaj R, Wilding CS, Steven A, et al: The emergence of insecticide resistance in central Mozambique and potential threat to the successful indoor residual spraying malaria control programme. Malaria Journal 2011, 10.
1099	PCR (Scott, 1993)	PCR (Favia, 2001)	House resting indoors				2006	2006		Burkina Faso	10.9667	-3.25	Dabire KR, Diabate A, Namontougou M, Djogbenou L, Kengne P, Diabate A, Simard F, Bass C, Baldet T: Distribution of insensitive acetylcholinesterase (ace-1R) in Anopheles gambiae s.l. populations from Burkina Faso (West Africa). TM & IH Tropical medicine and international health 2009, 14:396-403.
1102	PCR (Scott, 1993)	PCR (Favia, 2001)	House resting indoors				2006	2006		Burkina Faso	12.4667	-3.45	Dabire KR, Diabate A, Namontougou M, Djogbenou L, Kengne P, Diabate A, Simard F, Bass C, Baldet T: Distribution of insensitive acetylcholinesterase (ace-1R) in Anopheles gambiae s.l. populations from Burkina Faso (West Africa). TM & IH Tropical medicine and international health 2009, 14:396-403.
1104	PCR (Scott, 1993)	PCR (Favia, 2001)	House resting indoors				2006	2006		Burkina Faso	12.6836	-2.19245	Dabire KR, Diabate A, Namontougou M, Djogbenou L, Kengne P, Diabate A, Simard F, Bass C, Baldet T: Distribution of insensitive acetylcholinesterase (ace-1R) in Anopheles gambiae s.l. populations from Burkina Faso (West Africa). TM & IH Tropical medicine and international health 2009, 14:396-403.
1105	PCR (Scott, 1993)	PCR (Favia, 2001)	House resting indoors				2006	2006		Burkina Faso	11.6667	-1.08333	Dabire KR, Diabate A, Namontougou M, Djogbenou L, Kengne P, Diabate A, Simard F, Bass C, Baldet T: Distribution of insensitive acetylcholinesterase (ace-1R) in Anopheles gambiae s.l. populations from Burkina Faso (West Africa). TM & IH Tropical medicine and international health 2009, 14:396-403.
1106	PCR (Scott, 1993)	PCR (Favia, 2001)	House resting indoors				2006	2006		Burkina Faso	12.0667	-1.35	Dabire KR, Diabate A, Namontougou M, Djogbenou L, Kengne P, Diabate A, Simard F, Bass C, Baldet T: Distribution of insensitive acetylcholinesterase (ace-1R) in Anopheles gambiae s.l. populations from Burkina Faso (West Africa). TM & IH Tropical medicine and international health 2009, 14:396-403.
1107	PCR (Scott, 1993)	PCR (Favia, 2001)	House resting indoors				2006	2006		Burkina Faso	12.2767	-1.51139	Dabire KR, Diabate A, Namontougou M, Djogbenou L, Kengne P, Diabate A, Simard F, Bass C, Baldet T: Distribution of insensitive acetylcholinesterase (ace-1R) in Anopheles gambiae s.l. populations from Burkina Faso (West Africa). TM & IH Tropical medicine and international health 2009, 14:396-403.
1108	PCR (Scott, 1993)	PCR (Favia, 2001)	House resting indoors				2006	2006		Burkina Faso	12.1889	-1.40027	Dabire KR, Diabate A, Namontougou M, Djogbenou L, Kengne P, Diabate A, Simard F, Bass C, Baldet T: Distribution of insensitive acetylcholinesterase (ace-1R) in Anopheles gambiae s.l. populations from Burkina Faso (West Africa). TM & IH Tropical medicine and international health 2009, 14:396-403.
1109	PCR (Scott, 1993)	PCR (Favia, 2001)	House resting indoors				2006	2006		Burkina Faso	13.1	-1.08333	Dabire KR, Diabate A, Namontougou M, Djogbenou L, Kengne P, Diabate A, Simard F, Bass C, Baldet T: Distribution of insensitive acetylcholinesterase (ace-1R) in Anopheles gambiae s.l. populations from Burkina Faso (West Africa). TM & IH Tropical medicine and international health 2009, 14:396-403.
1114	PCR (Scott, 1993)	PCR-RFLP (Fanello, 2002)	Larval collection				2001	2001		Nigeria	7.15634	3.36945	Kristan M, Fleischmann H, della Torrey A, Stich A, Curtis CF: Pyrethroid resistance/susceptibility and differential urban/rural distribution of Anopheles arabiensis and An. gambiae s.s. malaria vectors in Nigeria and Ghana. Medical and Veterinary Entomology 2003, 17:326-332.
1115	PCR (Scott, 1993)	PCR-RFLP (Fanello, 2002)	Larval collection				2001	2001		Nigeria	7.17841	3.39469	Kristan M, Fleischmann H, della Torrey A, Stich A, Curtis CF: Pyrethroid resistance/susceptibility and differential urban/rural distribution of Anopheles arabiensis and An. gambiae s.s. malaria vectors in Nigeria and Ghana. Medical and Veterinary Entomology 2003, 17:326-332.
1116	PCR (Scott, 1993)	PCR-RFLP (Fanello, 2002)	Larval collection				2001	2001		Nigeria	7.18333	3.01667	Kristan M, Fleischmann H, della Torrey A, Stich A, Curtis CF: Pyrethroid resistance/susceptibility and differential urban/rural distribution of Anopheles arabiensis and An. gambiae s.s. malaria vectors in Nigeria and Ghana. Medical and Veterinary Entomology 2003, 17:326-332.
1117	PCR (Scott, 1993)	PCR-RFLP (Fanello, 2002)	Larval collection				2001	2001		Nigeria	7.03333	3.45	Kristan M, Fleischmann H, della Torrey A, Stich A, Curtis CF: Pyrethroid resistance/susceptibility and differential urban/rural distribution of Anopheles arabiensis and An. gambiae s.s. malaria vectors in Nigeria and Ghana. Medical and Veterinary Entomology 2003, 17:326-332.
1118	PCR (Scott, 1993)	PCR-RFLP (Fanello, 2002)	Larval collection				2001	2001		Nigeria	7.21667	3.61667	Kristan M, Fleischmann H, della Torrey A, Stich A, Curtis CF: Pyrethroid resistance/susceptibility and differential urban/rural distribution of Anopheles arabiensis and An. gambiae s.s. malaria vectors in Nigeria and Ghana. Medical and Veterinary Entomology 2003, 17:326-332.
1119	PCR (Scott, 1993)	PCR-RFLP (Favia, 1997)	House resting indoors				2000	2000		Burkina Faso	12.4167	-1.35	Fanello C, Carneiro I, Ilboudo Sanogo E, Cuzin Ouattara N, Badalo A, Badolo A, Curtis CF: Comparative evaluation of carbosulfan- and permethrin-impregnated curtains for preventing house-entry by the malaria vector Anopheles gambiae in Burkina Faso. Medical and Veterinary Entomology 2003, 17:333-338.
1132	Morphology	PCR (Scott, 1993)	Larval collection				2010	2011		Sudan	15.5176	32.6374	Abuelmaali S, Elaagip A, Basheer M, Frah E: Impacts of Agricultural Practices on Insecticide Resistance in the Malaria Vector Anopheles arabiensis in Khartoum State, Sudan. Plos One 2013, 8.	Abuelmaali S: (2014) personal communication.
1133	Morphology	PCR (Scott, 1993)	Larval collection				2010	2011		Sudan	15.5735	32.5044	Abuelmaali S, Elaagip A, Basheer M, Frah E: Impacts of Agricultural Practices on Insecticide Resistance in the Malaria Vector Anopheles arabiensis in Khartoum State, Sudan. Plos One 2013, 8.	Abuelmaali S: (2014) personal communication.
1134	Morphology	PCR (Scott, 1993)	Larval collection				2010	2011		Sudan	15.6205	32.5057	Abuelmaali S, Elaagip A, Basheer M, Frah E: Impacts of Agricultural Practices on Insecticide Resistance in the Malaria Vector Anopheles arabiensis in Khartoum State, Sudan. Plos One 2013, 8.	Abuelmaali S: (2014) personal communication.
1135	Morphology	PCR (Scott, 1993)	Larval collection				2010	2011		Sudan	15.9624	32.5812	Abuelmaali S, Elaagip A, Basheer M, Frah E: Impacts of Agricultural Practices on Insecticide Resistance in the Malaria Vector Anopheles arabiensis in Khartoum State, Sudan. Plos One 2013, 8.	Abuelmaali S: (2014) personal communication.
1136	Morphology	PCR (Scott, 1993)	Larval collection				2010	2011		Sudan	15.3872	32.449	Abuelmaali S, Elaagip A, Basheer M, Frah E: Impacts of Agricultural Practices on Insecticide Resistance in the Malaria Vector Anopheles arabiensis in Khartoum State, Sudan. Plos One 2013, 8.	Abuelmaali S: (2014) personal communication.
1137	Morphology	PCR (Scott, 1993)	Larval collection				2010	2011		Sudan	15.7782	32.6131	Abuelmaali S, Elaagip A, Basheer M, Frah E: Impacts of Agricultural Practices on Insecticide Resistance in the Malaria Vector Anopheles arabiensis in Khartoum State, Sudan. Plos One 2013, 8.	Abuelmaali S: (2014) personal communication.
1138	PCR (Scott, 1993)	PCR-RFLP (Fanello, 2002)	Larval collection				2008	2008		Uganda	0.85707	33.9208	Ramphul U, Boase T, Bass C, Okedi LM, Donnelly MJ, Muller P: Insecticide resistance and its association with target-site mutations in natural populations of Anopheles gambiae from eastern Uganda. Transactions of the Royal Society of Tropical Medicine and Hygiene 2009, 103:1121-1126.
1139	PCR (Scott, 1993)	PCR-RFLP (Fanello, 2002)	Larval collection				2008	2008		Uganda	0.61646	34.1453	Ramphul U, Boase T, Bass C, Okedi LM, Donnelly MJ, Muller P: Insecticide resistance and its association with target-site mutations in natural populations of Anopheles gambiae from eastern Uganda. Transactions of the Royal Society of Tropical Medicine and Hygiene 2009, 103:1121-1126.
1140	Morphology	PCR-RFLP (Fanello, 2002)	Larval collection				2007	2007		Nigeria	7.41763	3.94213	Oduola AOO, J.B., Ashiegbu, C.O.; Adeogun, A.O.: High level of DDT resistance in the malaria mosquito: Anopheles gambiae s.l. from rural, semi urban and urban communities in Nigeria.2010.
1141	Morphology	PCR-RFLP (Fanello, 2002)	Larval collection				2007	2007		Nigeria	7.54863	3.44398	Oduola AOO, J.B., Ashiegbu, C.O.; Adeogun, A.O.: High level of DDT resistance in the malaria mosquito: Anopheles gambiae s.l. from rural, semi urban and urban communities in Nigeria.2010.
1142	Morphology	PCR-RFLP (Fanello, 2002)	Larval collection				2007	2007		Nigeria	7.98018	3.59425	Oduola AOO, J.B., Ashiegbu, C.O.; Adeogun, A.O.: High level of DDT resistance in the malaria mosquito: Anopheles gambiae s.l. from rural, semi urban and urban communities in Nigeria.2010.
1143	Morphology	PCR-RFLP (Fanello, 2002)	Larval collection				2007	2007		Nigeria	7.48432	3.8175	Oduola AOO, J.B., Ashiegbu, C.O.; Adeogun, A.O.: High level of DDT resistance in the malaria mosquito: Anopheles gambiae s.l. from rural, semi urban and urban communities in Nigeria.2010.
1144	Morphology	PCR-RFLP (Fanello, 2002)	Larval collection				2007	2007		Nigeria	8.18227	3.6941	Oduola AOO, J.B., Ashiegbu, C.O.; Adeogun, A.O.: High level of DDT resistance in the malaria mosquito: Anopheles gambiae s.l. from rural, semi urban and urban communities in Nigeria.2010.
1145	Morphology	PCR-RFLP (Fanello, 2002)	Larval collection				2007	2007		Nigeria	7.52838	3.45685	Oduola AOO, J.B., Ashiegbu, C.O.; Adeogun, A.O.: High level of DDT resistance in the malaria mosquito: Anopheles gambiae s.l. from rural, semi urban and urban communities in Nigeria.2010.
1147	Morphology	PCR-RFLP (Fanello, 2002)	Larval collection				2007	2007		Nigeria	6.46667	3.3	Oduola AOO, J.B., Ashiegbu, C.O.; Adeogun, A.O.: High level of DDT resistance in the malaria mosquito: Anopheles gambiae s.l. from rural, semi urban and urban communities in Nigeria.2010.
1151	Morphology	PCR-RFLP (Fanello, 2002)	Larval collection				2007	2007		Nigeria	6.53331	3.39627	Oduola AOO, J.B., Ashiegbu, C.O.; Adeogun, A.O.: High level of DDT resistance in the malaria mosquito: Anopheles gambiae s.l. from rural, semi urban and urban communities in Nigeria.2010.
1153	Morphology	PCR-RFLP (Fanello, 2002)	Larval collection				2007	2007		Nigeria	6.53332	3.38332	Oduola AOO, J.B., Ashiegbu, C.O.; Adeogun, A.O.: High level of DDT resistance in the malaria mosquito: Anopheles gambiae s.l. from rural, semi urban and urban communities in Nigeria.2010.
1156	Morphology	PCR-RFLP (Fanello, 2002)	Larval collection				2007	2007		Nigeria	9.12795	4.83243	Oduola AOO, J.B., Ashiegbu, C.O.; Adeogun, A.O.: High level of DDT resistance in the malaria mosquito: Anopheles gambiae s.l. from rural, semi urban and urban communities in Nigeria.2010.
1158	Morphology	PCR-RFLP (Fanello, 2002)	Larval collection				2008	2008		Nigeria	7.41763	3.94213	Oduola AOO, J.B., Ashiegbu, C.O.; Adeogun, A.O.: High level of DDT resistance in the malaria mosquito: Anopheles gambiae s.l. from rural, semi urban and urban communities in Nigeria.2010.
1159	Morphology	PCR-RFLP (Fanello, 2002)	Larval collection				2008	2008		Nigeria	7.54863	3.44398	Oduola AOO, J.B., Ashiegbu, C.O.; Adeogun, A.O.: High level of DDT resistance in the malaria mosquito: Anopheles gambiae s.l. from rural, semi urban and urban communities in Nigeria.2010.
1160	Morphology	PCR-RFLP (Fanello, 2002)	Larval collection				2008	2008		Nigeria	7.98018	3.59425	Oduola AOO, J.B., Ashiegbu, C.O.; Adeogun, A.O.: High level of DDT resistance in the malaria mosquito: Anopheles gambiae s.l. from rural, semi urban and urban communities in Nigeria.2010.
1161	Morphology	PCR-RFLP (Fanello, 2002)	Larval collection				2008	2008		Nigeria	7.48432	3.8175	Oduola AOO, J.B., Ashiegbu, C.O.; Adeogun, A.O.: High level of DDT resistance in the malaria mosquito: Anopheles gambiae s.l. from rural, semi urban and urban communities in Nigeria.2010.
1162	Morphology	PCR-RFLP (Fanello, 2002)	Larval collection				2008	2008		Nigeria	8.18227	3.6941	Oduola AOO, J.B., Ashiegbu, C.O.; Adeogun, A.O.: High level of DDT resistance in the malaria mosquito: Anopheles gambiae s.l. from rural, semi urban and urban communities in Nigeria.2010.
1163	Morphology	PCR-RFLP (Fanello, 2002)	Larval collection				2008	2008		Nigeria	7.52838	3.45685	Oduola AOO, J.B., Ashiegbu, C.O.; Adeogun, A.O.: High level of DDT resistance in the malaria mosquito: Anopheles gambiae s.l. from rural, semi urban and urban communities in Nigeria.2010.
1165	Morphology	PCR-RFLP (Fanello, 2002)	Larval collection				2008	2008		Nigeria	6.46667	3.3	Oduola AOO, J.B., Ashiegbu, C.O.; Adeogun, A.O.: High level of DDT resistance in the malaria mosquito: Anopheles gambiae s.l. from rural, semi urban and urban communities in Nigeria.2010.
1169	Morphology	PCR-RFLP (Fanello, 2002)	Larval collection				2008	2008		Nigeria	6.53331	3.39627	Oduola AOO, J.B., Ashiegbu, C.O.; Adeogun, A.O.: High level of DDT resistance in the malaria mosquito: Anopheles gambiae s.l. from rural, semi urban and urban communities in Nigeria.2010.
1171	Morphology	PCR-RFLP (Fanello, 2002)	Larval collection				2008	2008		Nigeria	6.53332	3.38332	Oduola AOO, J.B., Ashiegbu, C.O.; Adeogun, A.O.: High level of DDT resistance in the malaria mosquito: Anopheles gambiae s.l. from rural, semi urban and urban communities in Nigeria.2010.
1174	Morphology	PCR-RFLP (Fanello, 2002)	Larval collection				2008	2008		Nigeria	9.12795	4.83243	Oduola AOO, J.B., Ashiegbu, C.O.; Adeogun, A.O.: High level of DDT resistance in the malaria mosquito: Anopheles gambiae s.l. from rural, semi urban and urban communities in Nigeria.2010.
1176	Morphology	PCR-RFLP (Fanello, 2002)	Larval collection				2009	2009		Nigeria	7.41763	3.94213	Oduola AOO, J.B., Ashiegbu, C.O.; Adeogun, A.O.: High level of DDT resistance in the malaria mosquito: Anopheles gambiae s.l. from rural, semi urban and urban communities in Nigeria.2010.
1177	Morphology	PCR-RFLP (Fanello, 2002)	Larval collection				2009	2009		Nigeria	7.54863	3.44398	Oduola AOO, J.B., Ashiegbu, C.O.; Adeogun, A.O.: High level of DDT resistance in the malaria mosquito: Anopheles gambiae s.l. from rural, semi urban and urban communities in Nigeria.2010.
1178	Morphology	PCR-RFLP (Fanello, 2002)	Larval collection				2009	2009		Nigeria	7.98018	3.59425	Oduola AOO, J.B., Ashiegbu, C.O.; Adeogun, A.O.: High level of DDT resistance in the malaria mosquito: Anopheles gambiae s.l. from rural, semi urban and urban communities in Nigeria.2010.
1179	Morphology	PCR-RFLP (Fanello, 2002)	Larval collection				2009	2009		Nigeria	7.48432	3.8175	Oduola AOO, J.B., Ashiegbu, C.O.; Adeogun, A.O.: High level of DDT resistance in the malaria mosquito: Anopheles gambiae s.l. from rural, semi urban and urban communities in Nigeria.2010.
1180	Morphology	PCR-RFLP (Fanello, 2002)	Larval collection				2009	2009		Nigeria	8.18227	3.6941	Oduola AOO, J.B., Ashiegbu, C.O.; Adeogun, A.O.: High level of DDT resistance in the malaria mosquito: Anopheles gambiae s.l. from rural, semi urban and urban communities in Nigeria.2010.
1181	Morphology	PCR-RFLP (Fanello, 2002)	Larval collection				2009	2009		Nigeria	7.52838	3.45685	Oduola AOO, J.B., Ashiegbu, C.O.; Adeogun, A.O.: High level of DDT resistance in the malaria mosquito: Anopheles gambiae s.l. from rural, semi urban and urban communities in Nigeria.2010.
1183	Morphology	PCR-RFLP (Fanello, 2002)	Larval collection				2009	2009		Nigeria	6.46667	3.3	Oduola AOO, J.B., Ashiegbu, C.O.; Adeogun, A.O.: High level of DDT resistance in the malaria mosquito: Anopheles gambiae s.l. from rural, semi urban and urban communities in Nigeria.2010.
1187	Morphology	PCR-RFLP (Fanello, 2002)	Larval collection				2009	2009		Nigeria	6.53331	3.39627	Oduola AOO, J.B., Ashiegbu, C.O.; Adeogun, A.O.: High level of DDT resistance in the malaria mosquito: Anopheles gambiae s.l. from rural, semi urban and urban communities in Nigeria.2010.
1189	Morphology	PCR-RFLP (Fanello, 2002)	Larval collection				2009	2009		Nigeria	6.53332	3.38332	Oduola AOO, J.B., Ashiegbu, C.O.; Adeogun, A.O.: High level of DDT resistance in the malaria mosquito: Anopheles gambiae s.l. from rural, semi urban and urban communities in Nigeria.2010.
1192	Morphology	PCR-RFLP (Fanello, 2002)	Larval collection				2009	2009		Nigeria	9.12795	4.83243	Oduola AOO, J.B., Ashiegbu, C.O.; Adeogun, A.O.: High level of DDT resistance in the malaria mosquito: Anopheles gambiae s.l. from rural, semi urban and urban communities in Nigeria.2010.
1194	PCR (Scott, 1993)	PCR-RFLP (Favia, 1997)	House resting indoors				2006	2006		Guinea	11.5473	-9.30688	Vezenegho SB, Brooke BD, Hunt RH, Coetzee M, Koekemoer LL: Malaria vector composition and insecticide susceptibility status in Guinea Conakry, West Africa. Medical and Veterinary Entomology 2009, 23:326-334.
1197	Morphology	PCR (Scott, 1993)	Larval collection	Human baited net	Window exit trap	Animal baited net	2006	2006		Zimbabwe	-17.9167	28.6833	Munhenga G, Masendu HT, Brooke BD, Hunt RH, Koekemoer LK: Pyrethroid resistance in the major malaria vector Anopheles arabiensis from Gwave, a malaria-endemic area in Zimbabwe. Malaria Journal 2008, 7.
1198	Morphology	PCR (Scott, 1993)	Larval collection	Human baited net	Window exit trap	Animal baited net	2008	2008		Zimbabwe	-17.9167	28.6833	Munhenga G, Masendu HT, Brooke BD, Hunt RH, Koekemoer LK: Pyrethroid resistance in the major malaria vector Anopheles arabiensis from Gwave, a malaria-endemic area in Zimbabwe. Malaria Journal 2008, 7.
1210	Morphology	PCR (Scott, 1993)	Larval collection	House resting indoors			2005	2006		Sudan	14.5667	33.3333	Abdalla H, Matambo TS, Koekemoer LL, Mnzava AP, Hunt RH, Coetzee M: Insecticide susceptibility and vector status of natural populations of Anopheles arabiensis from Sudan. Transactions of the Royal Society of Tropical Medicine and Hygiene 2008, 102:263-271.
1211	Morphology	PCR (Scott, 1993)	Larval collection	House resting indoors			2005	2006		Sudan	14.65	33.0833	Abdalla H, Matambo TS, Koekemoer LL, Mnzava AP, Hunt RH, Coetzee M: Insecticide susceptibility and vector status of natural populations of Anopheles arabiensis from Sudan. Transactions of the Royal Society of Tropical Medicine and Hygiene 2008, 102:263-271.
1212	Morphology	PCR (Scott, 1993)	Larval collection	House resting indoors			2005	2006		Sudan	14.4	33.5167	Abdalla H, Matambo TS, Koekemoer LL, Mnzava AP, Hunt RH, Coetzee M: Insecticide susceptibility and vector status of natural populations of Anopheles arabiensis from Sudan. Transactions of the Royal Society of Tropical Medicine and Hygiene 2008, 102:263-271.
1213	Morphology	PCR (Scott, 1993)	Larval collection	House resting indoors			2005	2006		Sudan	14.4	33.5	Abdalla H, Matambo TS, Koekemoer LL, Mnzava AP, Hunt RH, Coetzee M: Insecticide susceptibility and vector status of natural populations of Anopheles arabiensis from Sudan. Transactions of the Royal Society of Tropical Medicine and Hygiene 2008, 102:263-271.
1214	Morphology	PCR (Scott, 1993)	Larval collection	House resting indoors			2005	2006		Sudan	14.1	33.4833	Abdalla H, Matambo TS, Koekemoer LL, Mnzava AP, Hunt RH, Coetzee M: Insecticide susceptibility and vector status of natural populations of Anopheles arabiensis from Sudan. Transactions of the Royal Society of Tropical Medicine and Hygiene 2008, 102:263-271.
1215	Morphology	PCR (Scott, 1993)	Larval collection	House resting indoors			2005	2006		Sudan	14.0833	33.6167	Abdalla H, Matambo TS, Koekemoer LL, Mnzava AP, Hunt RH, Coetzee M: Insecticide susceptibility and vector status of natural populations of Anopheles arabiensis from Sudan. Transactions of the Royal Society of Tropical Medicine and Hygiene 2008, 102:263-271.
1216	Morphology	PCR (Scott, 1993)	Larval collection	House resting indoors			2005	2006		Sudan	14.7833	33.3667	Abdalla H, Matambo TS, Koekemoer LL, Mnzava AP, Hunt RH, Coetzee M: Insecticide susceptibility and vector status of natural populations of Anopheles arabiensis from Sudan. Transactions of the Royal Society of Tropical Medicine and Hygiene 2008, 102:263-271.
1217	Morphology	PCR (Scott, 1993)	Larval collection	House resting indoors			2005	2006		Sudan	14.25	33.9833	Abdalla H, Matambo TS, Koekemoer LL, Mnzava AP, Hunt RH, Coetzee M: Insecticide susceptibility and vector status of natural populations of Anopheles arabiensis from Sudan. Transactions of the Royal Society of Tropical Medicine and Hygiene 2008, 102:263-271.
1218	Morphology	PCR (Scott, 1993)	Larval collection	House resting indoors			2005	2006		Sudan	14.1833	33.1333	Abdalla H, Matambo TS, Koekemoer LL, Mnzava AP, Hunt RH, Coetzee M: Insecticide susceptibility and vector status of natural populations of Anopheles arabiensis from Sudan. Transactions of the Royal Society of Tropical Medicine and Hygiene 2008, 102:263-271.
1219	Morphology	PCR (Scott, 1993)	Larval collection	House resting indoors			2005	2006		Sudan	13.5833	33.6167	Abdalla H, Matambo TS, Koekemoer LL, Mnzava AP, Hunt RH, Coetzee M: Insecticide susceptibility and vector status of natural populations of Anopheles arabiensis from Sudan. Transactions of the Royal Society of Tropical Medicine and Hygiene 2008, 102:263-271.
1220	Morphology	PCR (Scott, 1993)	Larval collection	House resting indoors			2005	2006		Sudan	13.3333	33.8833	Abdalla H, Matambo TS, Koekemoer LL, Mnzava AP, Hunt RH, Coetzee M: Insecticide susceptibility and vector status of natural populations of Anopheles arabiensis from Sudan. Transactions of the Royal Society of Tropical Medicine and Hygiene 2008, 102:263-271.
1221	Morphology	PCR (Scott, 1993)	Larval collection	House resting indoors			2005	2006		Sudan	13.5333	33.6	Abdalla H, Matambo TS, Koekemoer LL, Mnzava AP, Hunt RH, Coetzee M: Insecticide susceptibility and vector status of natural populations of Anopheles arabiensis from Sudan. Transactions of the Royal Society of Tropical Medicine and Hygiene 2008, 102:263-271.
1222	Morphology	PCR (Scott, 1993)	Larval collection	House resting indoors			2005	2006		Sudan	13.1667	33.9167	Abdalla H, Matambo TS, Koekemoer LL, Mnzava AP, Hunt RH, Coetzee M: Insecticide susceptibility and vector status of natural populations of Anopheles arabiensis from Sudan. Transactions of the Royal Society of Tropical Medicine and Hygiene 2008, 102:263-271.
1225	Morphology	PCR (Scott, 1993)	Window exit trap	Human baited net			2002	2002		South Africa	-27.3833	32.2	Hargreaves K, Hunt RH, Brooke BD, Mthembu J, Weeto MM, Awolola TS, Coetzee M: Anopheles arabiensis and An. quadriannulatus resistance to DDT in South Africa. Medical and Veterinary Entomology 2003, 17:417-422.	Coetzee M: (2014) personal communication.
1226	Morphology	PCR (Scott, 1993)	Larval collection				2002	2002		South Africa	-27.25	32.1667	Hargreaves K, Hunt RH, Brooke BD, Mthembu J, Weeto MM, Awolola TS, Coetzee M: Anopheles arabiensis and An. quadriannulatus resistance to DDT in South Africa. Medical and Veterinary Entomology 2003, 17:417-422.	Coetzee M: (2014) personal communication.
1239	PCR		Larval collection						1999	Botswana	-20.8402	27.2205	Chandre F, Darrier F, Manga L, Akogbeto M, Faye O, Mouchet J, Guillet P: Status of pyrethroid resistance in Anopheles gambiae sensu lato. Bulletin of the World Health Organization 1999, 77:230-234.
1244	PCR		Larval collection						1999	Senegal	14.7571	-17.362	Chandre F, Darrier F, Manga L, Akogbeto M, Faye O, Mouchet J, Guillet P: Status of pyrethroid resistance in Anopheles gambiae sensu lato. Bulletin of the World Health Organization 1999, 77:230-234.
1274	Morphology	PCR-RFLP (Fanello, 2002)	Larval collection				2002	2002		Cameroon	12.0667	15.0333	Ndjemai HNM, Patchoke S, Atangana J, Etang J, Simard F, Bilong CFB, Reimer L, Cornel A, Lanzaro GC, Fondjo E: The distribution of insecticide resistance in Anopheles gambiae s.l. populations from Cameroon: an update. Transactions of the Royal Society of Tropical Medicine and Hygiene 2009, 103:1127-1138.
1275	Morphology	PCR-RFLP (Fanello, 2002)	Larval collection				2003	2004		Cameroon	10.5667	15	Ndjemai HNM, Patchoke S, Atangana J, Etang J, Simard F, Bilong CFB, Reimer L, Cornel A, Lanzaro GC, Fondjo E: The distribution of insecticide resistance in Anopheles gambiae s.l. populations from Cameroon: an update. Transactions of the Royal Society of Tropical Medicine and Hygiene 2009, 103:1127-1138.
1276	Morphology	PCR-RFLP (Fanello, 2002)	Larval collection				2003	2003		Cameroon	9.11667	13.9167	Ndjemai HNM, Patchoke S, Atangana J, Etang J, Simard F, Bilong CFB, Reimer L, Cornel A, Lanzaro GC, Fondjo E: The distribution of insecticide resistance in Anopheles gambiae s.l. populations from Cameroon: an update. Transactions of the Royal Society of Tropical Medicine and Hygiene 2009, 103:1127-1138.
1286	PCR (Scott, 1993)	PCR-RFLP (Favia, 1997)	Larval collection						2007	Nigeria	8.16492	4.25717	Djouaka RF, Bakare AA, Bankole HS, Doannio JMC, Coulibaly ON, Kossou H, Tamo M, Basene HI, Popoola OK, Akogbeto MC: Does the spillage of petroleum products in Anopheles breeding sites have an impact on the pyrethroid resistance? Malaria Journal 2007, 6.
1289	PCR (Scott, 1993)	PCR-RFLP (Favia, 1997)	Larval collection						2007	Nigeria	7.26986	5.16536	Djouaka RF, Bakare AA, Bankole HS, Doannio JMC, Coulibaly ON, Kossou H, Tamo M, Basene HI, Popoola OK, Akogbeto MC: Does the spillage of petroleum products in Anopheles breeding sites have an impact on the pyrethroid resistance? Malaria Journal 2007, 6.
1290	PCR (Scott, 1993)	PCR-RFLP (Favia, 1997)	Larval collection						2007	Nigeria	7.40244	5.01083	Djouaka RF, Bakare AA, Bankole HS, Doannio JMC, Coulibaly ON, Kossou H, Tamo M, Basene HI, Popoola OK, Akogbeto MC: Does the spillage of petroleum products in Anopheles breeding sites have an impact on the pyrethroid resistance? Malaria Journal 2007, 6.
1291	PCR (Scott, 1993)	PCR-RFLP (Favia, 1997)	Larval collection						2007	Nigeria	6.79984	3.90231	Djouaka RF, Bakare AA, Bankole HS, Doannio JMC, Coulibaly ON, Kossou H, Tamo M, Basene HI, Popoola OK, Akogbeto MC: Does the spillage of petroleum products in Anopheles breeding sites have an impact on the pyrethroid resistance? Malaria Journal 2007, 6.
1292	Morphology	PCR (Scott, 1993)	Window exit trap				2005	2005		South Africa	-27.3833	32.2	Mouatcho JC, Munhenga G, Hargreaves K, Brooke BD, Coetzee M, Koekemoer LL: Pyrethroid resistance in a major African malaria vector Anopheles arabiensis from Mamfene, northern KwaZulu-Natal, South Africa. South African Journal of Science 2009, 105:127-131.
1312	PCR (Scott, 1993)		Larval collection				2011	2011		United Republic of Tanzania	-5.03673	39.7852	Jones CM, Haji KA, Khatib BO, Bagi J, Mcha J, Devine GJ, Daley M, Kabula B, Ali AS, Majambere S, Ranson H: The dynamics of pyrethroid resistance in Anopheles arabiensis from Zanzibar and an assessment of the underlying genetic basis. Parasites & Vectors 2013, 6.
1313	PCR (Scott, 1993)		Larval collection				2011	2011		United Republic of Tanzania	-5.10218	39.8208	Jones CM, Haji KA, Khatib BO, Bagi J, Mcha J, Devine GJ, Daley M, Kabula B, Ali AS, Majambere S, Ranson H: The dynamics of pyrethroid resistance in Anopheles arabiensis from Zanzibar and an assessment of the underlying genetic basis. Parasites & Vectors 2013, 6.
1314	PCR (Scott, 1993)		Larval collection				2011	2011		United Republic of Tanzania	-5.22026	39.8257	Jones CM, Haji KA, Khatib BO, Bagi J, Mcha J, Devine GJ, Daley M, Kabula B, Ali AS, Majambere S, Ranson H: The dynamics of pyrethroid resistance in Anopheles arabiensis from Zanzibar and an assessment of the underlying genetic basis. Parasites & Vectors 2013, 6.
1315	PCR (Scott, 1993)		Larval collection				2011	2011		United Republic of Tanzania	-6.1681	39.1947	Jones CM, Haji KA, Khatib BO, Bagi J, Mcha J, Devine GJ, Daley M, Kabula B, Ali AS, Majambere S, Ranson H: The dynamics of pyrethroid resistance in Anopheles arabiensis from Zanzibar and an assessment of the underlying genetic basis. Parasites & Vectors 2013, 6.
1316	PCR (Scott, 1993)		Larval collection				2013	2013		United Republic of Tanzania	-5.03673	39.7852	Jones CM, Haji KA, Khatib BO, Bagi J, Mcha J, Devine GJ, Daley M, Kabula B, Ali AS, Majambere S, Ranson H: The dynamics of pyrethroid resistance in Anopheles arabiensis from Zanzibar and an assessment of the underlying genetic basis. Parasites & Vectors 2013, 6.
1317	PCR (Scott, 1993)		Larval collection				2013	2013		United Republic of Tanzania	-5.30136	39.7994	Jones CM, Haji KA, Khatib BO, Bagi J, Mcha J, Devine GJ, Daley M, Kabula B, Ali AS, Majambere S, Ranson H: The dynamics of pyrethroid resistance in Anopheles arabiensis from Zanzibar and an assessment of the underlying genetic basis. Parasites & Vectors 2013, 6.
1318	PCR (Scott, 1993)		Larval collection				2013	2013		United Republic of Tanzania	-5.22026	39.8257	Jones CM, Haji KA, Khatib BO, Bagi J, Mcha J, Devine GJ, Daley M, Kabula B, Ali AS, Majambere S, Ranson H: The dynamics of pyrethroid resistance in Anopheles arabiensis from Zanzibar and an assessment of the underlying genetic basis. Parasites & Vectors 2013, 6.
1319	PCR (Scott, 1993)		Larval collection				2013	2013		United Republic of Tanzania	-4.94363	39.7811	Jones CM, Haji KA, Khatib BO, Bagi J, Mcha J, Devine GJ, Daley M, Kabula B, Ali AS, Majambere S, Ranson H: The dynamics of pyrethroid resistance in Anopheles arabiensis from Zanzibar and an assessment of the underlying genetic basis. Parasites & Vectors 2013, 6.
1320	PCR (Scott, 1993)		Larval collection				2013	2013		United Republic of Tanzania	-6.13131	39.2703	Jones CM, Haji KA, Khatib BO, Bagi J, Mcha J, Devine GJ, Daley M, Kabula B, Ali AS, Majambere S, Ranson H: The dynamics of pyrethroid resistance in Anopheles arabiensis from Zanzibar and an assessment of the underlying genetic basis. Parasites & Vectors 2013, 6.
1321	PCR (Scott, 1993)		Larval collection				2013	2013		United Republic of Tanzania	-6.08407	39.2231	Jones CM, Haji KA, Khatib BO, Bagi J, Mcha J, Devine GJ, Daley M, Kabula B, Ali AS, Majambere S, Ranson H: The dynamics of pyrethroid resistance in Anopheles arabiensis from Zanzibar and an assessment of the underlying genetic basis. Parasites & Vectors 2013, 6.
1322	PCR (Scott, 1993)		Larval collection				2013	2013		United Republic of Tanzania	-6.1681	39.1947	Jones CM, Haji KA, Khatib BO, Bagi J, Mcha J, Devine GJ, Daley M, Kabula B, Ali AS, Majambere S, Ranson H: The dynamics of pyrethroid resistance in Anopheles arabiensis from Zanzibar and an assessment of the underlying genetic basis. Parasites & Vectors 2013, 6.
1323	PCR (Scott, 1993)		Larval collection				2013	2013		United Republic of Tanzania	-6.17832	39.3684	Jones CM, Haji KA, Khatib BO, Bagi J, Mcha J, Devine GJ, Daley M, Kabula B, Ali AS, Majambere S, Ranson H: The dynamics of pyrethroid resistance in Anopheles arabiensis from Zanzibar and an assessment of the underlying genetic basis. Parasites & Vectors 2013, 6.
1324	PCR (Scott, 1993)		Larval collection				2012	2012		United Republic of Tanzania	-6.13131	39.2703	Jones CM, Haji KA, Khatib BO, Bagi J, Mcha J, Devine GJ, Daley M, Kabula B, Ali AS, Majambere S, Ranson H: The dynamics of pyrethroid resistance in Anopheles arabiensis from Zanzibar and an assessment of the underlying genetic basis. Parasites & Vectors 2013, 6.
1325	PCR (Scott, 1993)		Larval collection				2012	2012		United Republic of Tanzania	-6.08498	39.2233	Jones CM, Haji KA, Khatib BO, Bagi J, Mcha J, Devine GJ, Daley M, Kabula B, Ali AS, Majambere S, Ranson H: The dynamics of pyrethroid resistance in Anopheles arabiensis from Zanzibar and an assessment of the underlying genetic basis. Parasites & Vectors 2013, 6.
1326	PCR (Scott, 1993)		Larval collection				2012	2012		United Republic of Tanzania	-4.94363	39.7811	Jones CM, Haji KA, Khatib BO, Bagi J, Mcha J, Devine GJ, Daley M, Kabula B, Ali AS, Majambere S, Ranson H: The dynamics of pyrethroid resistance in Anopheles arabiensis from Zanzibar and an assessment of the underlying genetic basis. Parasites & Vectors 2013, 6.
1327	PCR (Scott, 1993)		Larval collection				2012	2012		United Republic of Tanzania	-4.96569	39.7074	Jones CM, Haji KA, Khatib BO, Bagi J, Mcha J, Devine GJ, Daley M, Kabula B, Ali AS, Majambere S, Ranson H: The dynamics of pyrethroid resistance in Anopheles arabiensis from Zanzibar and an assessment of the underlying genetic basis. Parasites & Vectors 2013, 6.
1394	Morphology	PCR (Scott, 1993)	Larval collection				2008	2008		Gambia	13.2684	-16.6451	Betson M, Jawara M, Awolola TS: Status of insecticide susceptibility in Anopheles gambiae s.l. from malaria surveillance sites in The Gambia. Malaria Journal 2009, 8.
1395	Morphology	PCR (Scott, 1993)	Larval collection				2008	2008		Gambia	13.4824	-16.5264	Betson M, Jawara M, Awolola TS: Status of insecticide susceptibility in Anopheles gambiae s.l. from malaria surveillance sites in The Gambia. Malaria Journal 2009, 8.
1396	Morphology	PCR (Scott, 1993)	Larval collection				2008	2008		Gambia	13.57	-15.5967	Betson M, Jawara M, Awolola TS: Status of insecticide susceptibility in Anopheles gambiae s.l. from malaria surveillance sites in The Gambia. Malaria Journal 2009, 8.
1397	Morphology	PCR (Scott, 1993)	Larval collection				2008	2008		Gambia	13.4589	-15.5367	Betson M, Jawara M, Awolola TS: Status of insecticide susceptibility in Anopheles gambiae s.l. from malaria surveillance sites in The Gambia. Malaria Journal 2009, 8.
1398	Morphology	PCR (Scott, 1993)	Larval collection				2008	2008		Gambia	13.671	-14.8897	Betson M, Jawara M, Awolola TS: Status of insecticide susceptibility in Anopheles gambiae s.l. from malaria surveillance sites in The Gambia. Malaria Journal 2009, 8.
1399	Morphology	PCR (Scott, 1993)	Larval collection				2008	2008		Gambia	13.3088	-14.2174	Betson M, Jawara M, Awolola TS: Status of insecticide susceptibility in Anopheles gambiae s.l. from malaria surveillance sites in The Gambia. Malaria Journal 2009, 8.
1400	PCR (Scott, 1993)	PCR (Favia, 1994)	Larval collection				2005	2006		Burkina Faso	11.1783	-4.29306	Djogbenou L, Dabire R, Diabate A, Kengne P, Akogbeto M, Hougard JM, Chandre F: Identification and geographic distribution of the ACE-1(R) mutation in the malaria vector Anopheles gambiae in south-western Burkina Faso, West Africa. American Journal of Tropical Medicine and Hygiene 2008, 78:298-302.	Jones CM, Toe HK, Sanou A, Namountougou M, Hughes A, Diabate A, Dabire R, Simard F, Ranson H: Additional Selection for Insecticide Resistance in Urban Malaria Vectors: DDT Resistance in Anopheles arabiensis from Bobo-Dioulasso, Burkina Faso. Plos One 2012, 7.
1401	PCR (Scott, 1993)	PCR (Favia, 1994)	Larval collection				2005	2006		Burkina Faso	11.1477	-4.28331	Djogbenou L, Dabire R, Diabate A, Kengne P, Akogbeto M, Hougard JM, Chandre F: Identification and geographic distribution of the ACE-1(R) mutation in the malaria vector Anopheles gambiae in south-western Burkina Faso, West Africa. American Journal of Tropical Medicine and Hygiene 2008, 78:298-302.
1402	PCR (Scott, 1993)	PCR (Favia, 1994)	Larval collection				2005	2006		Burkina Faso	11.45	-4.45	Djogbenou L, Dabire R, Diabate A, Kengne P, Akogbeto M, Hougard JM, Chandre F: Identification and geographic distribution of the ACE-1(R) mutation in the malaria vector Anopheles gambiae in south-western Burkina Faso, West Africa. American Journal of Tropical Medicine and Hygiene 2008, 78:298-302.
1403	PCR (Scott, 1993)	PCR (Favia, 1994)	Larval collection				2005	2006		Burkina Faso	11.5	-4.4	Djogbenou L, Dabire R, Diabate A, Kengne P, Akogbeto M, Hougard JM, Chandre F: Identification and geographic distribution of the ACE-1(R) mutation in the malaria vector Anopheles gambiae in south-western Burkina Faso, West Africa. American Journal of Tropical Medicine and Hygiene 2008, 78:298-302.
1405	PCR (Scott, 1993)	PCR (Favia, 1994)	Larval collection				2005	2006		Burkina Faso	11.0333	-4.35	Djogbenou L, Dabire R, Diabate A, Kengne P, Akogbeto M, Hougard JM, Chandre F: Identification and geographic distribution of the ACE-1(R) mutation in the malaria vector Anopheles gambiae in south-western Burkina Faso, West Africa. American Journal of Tropical Medicine and Hygiene 2008, 78:298-302.
1406	PCR (Scott, 1993)	PCR (Favia, 1994)	Larval collection				2005	2006		Burkina Faso	11.15	-4.16667	Djogbenou L, Dabire R, Diabate A, Kengne P, Akogbeto M, Hougard JM, Chandre F: Identification and geographic distribution of the ACE-1(R) mutation in the malaria vector Anopheles gambiae in south-western Burkina Faso, West Africa. American Journal of Tropical Medicine and Hygiene 2008, 78:298-302.
1408	PCR (Scott, 1993)	PCR (Favia, 2001)	Larval collection				2006	2006		Benin	7.18333	2.06917	Djogbenou L, Chandre F, Berthomieu A, Dabire R, Koffi A, Alout H, Weill M: Evidence of Introgression of the ace-1(R) Mutation and of the ace-1 Duplication in West African Anopheles gambiae s. s. Plos One 2008, 3.	Djogbenou L, Labbe P, Chandre F, Pasteur N, Weill M: Ace-I duplication in Anopheles gambiae: a challenge for malaria control. Malaria Journal 2009, 8.
1440	Morphology	PCR-RFLP (Fanello, 2002)	Larval collection				2006	2006		Chad	10.4667	15.6167	Kerah-Hinzoumbe C, Peka M, Nwane P, Donan-Gouni I, Etang J, Same-Ekobo A, Simard F: Insecticide resistance in Anopheles gambiae from South-Western Chad, Central Africa. Malaria Journal 2008, 7.
1441	Morphology	PCR-RFLP (Fanello, 2002)	Larval collection				2006	2006		Chad	10.65	15.3333	Kerah-Hinzoumbe C, Peka M, Nwane P, Donan-Gouni I, Etang J, Same-Ekobo A, Simard F: Insecticide resistance in Anopheles gambiae from South-Western Chad, Central Africa. Malaria Journal 2008, 7.
1442	Morphology	PCR-RFLP (Fanello, 2002)	Larval collection				2006	2006		Chad	10.3667	15.45	Kerah-Hinzoumbe C, Peka M, Nwane P, Donan-Gouni I, Etang J, Same-Ekobo A, Simard F: Insecticide resistance in Anopheles gambiae from South-Western Chad, Central Africa. Malaria Journal 2008, 7.
1443	Morphology	PCR-RFLP (Fanello, 2002)	Larval collection				2006	2006		Chad	10.9333	15.5333	Kerah-Hinzoumbe C, Peka M, Nwane P, Donan-Gouni I, Etang J, Same-Ekobo A, Simard F: Insecticide resistance in Anopheles gambiae from South-Western Chad, Central Africa. Malaria Journal 2008, 7.
1444	Morphology	PCR-RFLP (Fanello, 2002)	Larval collection				2006	2006		Chad	10.7833	15.7667	Kerah-Hinzoumbe C, Peka M, Nwane P, Donan-Gouni I, Etang J, Same-Ekobo A, Simard F: Insecticide resistance in Anopheles gambiae from South-Western Chad, Central Africa. Malaria Journal 2008, 7.
1445	Morphology	PCR-RFLP (Fanello, 2002)	Larval collection				2006	2006		Chad	10.95	15.5333	Kerah-Hinzoumbe C, Peka M, Nwane P, Donan-Gouni I, Etang J, Same-Ekobo A, Simard F: Insecticide resistance in Anopheles gambiae from South-Western Chad, Central Africa. Malaria Journal 2008, 7.
1446	Morphology	PCR-RFLP (Fanello, 2002)	Larval collection				2006	2006		Chad	9.31667	15.8	Kerah-Hinzoumbe C, Peka M, Nwane P, Donan-Gouni I, Etang J, Same-Ekobo A, Simard F: Insecticide resistance in Anopheles gambiae from South-Western Chad, Central Africa. Malaria Journal 2008, 7.
1447	Morphology	PCR-RFLP (Fanello, 2002)	Larval collection				2006	2006		Chad	9.13333	15.8	Kerah-Hinzoumbe C, Peka M, Nwane P, Donan-Gouni I, Etang J, Same-Ekobo A, Simard F: Insecticide resistance in Anopheles gambiae from South-Western Chad, Central Africa. Malaria Journal 2008, 7.
1448	Morphology	PCR-RFLP (Fanello, 2002)	Larval collection				2006	2006		Chad	9.4	15.9833	Kerah-Hinzoumbe C, Peka M, Nwane P, Donan-Gouni I, Etang J, Same-Ekobo A, Simard F: Insecticide resistance in Anopheles gambiae from South-Western Chad, Central Africa. Malaria Journal 2008, 7.
1455	Morphology	PCR-RFLP (Santolamazza, 2004)	Man biting indoors	House resting indoors			2005	2005		Niger	14.9838	1.06842	Czeher C, Labbo R, Arzika I, Duchemin JB: Evidence of increasing Leu-Phe knockdown resistance mutation in Anopheles gambiae from Niger following a nationwide long-lasting insecticide-treated nets implementation. Malaria Journal 2008, 7.
1456	Morphology	PCR-RFLP (Santolamazza, 2004)	Man biting indoors	House resting indoors			2005	2005		Niger	14.7935	1.04305	Czeher C, Labbo R, Arzika I, Duchemin JB: Evidence of increasing Leu-Phe knockdown resistance mutation in Anopheles gambiae from Niger following a nationwide long-lasting insecticide-treated nets implementation. Malaria Journal 2008, 7.
1457	Morphology	PCR-RFLP (Santolamazza, 2004)	Man biting indoors	House resting indoors			2005	2005		Niger	13.8042	3.02164	Czeher C, Labbo R, Arzika I, Duchemin JB: Evidence of increasing Leu-Phe knockdown resistance mutation in Anopheles gambiae from Niger following a nationwide long-lasting insecticide-treated nets implementation. Malaria Journal 2008, 7.
1458	Morphology	PCR-RFLP (Santolamazza, 2004)	Man biting indoors	House resting indoors			2005	2005		Niger	13.6394	3.18652	Czeher C, Labbo R, Arzika I, Duchemin JB: Evidence of increasing Leu-Phe knockdown resistance mutation in Anopheles gambiae from Niger following a nationwide long-lasting insecticide-treated nets implementation. Malaria Journal 2008, 7.
1459	Morphology	PCR-RFLP (Santolamazza, 2004)	Man biting indoors	House resting indoors			2005	2005		Niger	14.5906	4.17582	Czeher C, Labbo R, Arzika I, Duchemin JB: Evidence of increasing Leu-Phe knockdown resistance mutation in Anopheles gambiae from Niger following a nationwide long-lasting insecticide-treated nets implementation. Malaria Journal 2008, 7.
1460	Morphology	PCR-RFLP (Santolamazza, 2004)	Man biting indoors	House resting indoors			2005	2005		Niger	14.2482	3.9602	Czeher C, Labbo R, Arzika I, Duchemin JB: Evidence of increasing Leu-Phe knockdown resistance mutation in Anopheles gambiae from Niger following a nationwide long-lasting insecticide-treated nets implementation. Malaria Journal 2008, 7.
1461	Morphology	PCR-RFLP (Santolamazza, 2004)	Man biting indoors	House resting indoors			2005	2005		Niger	14.7428	6.10368	Czeher C, Labbo R, Arzika I, Duchemin JB: Evidence of increasing Leu-Phe knockdown resistance mutation in Anopheles gambiae from Niger following a nationwide long-lasting insecticide-treated nets implementation. Malaria Journal 2008, 7.
1462	Morphology	PCR-RFLP (Santolamazza, 2004)	Man biting indoors	House resting indoors			2005	2005		Niger	15.1487	6.81394	Czeher C, Labbo R, Arzika I, Duchemin JB: Evidence of increasing Leu-Phe knockdown resistance mutation in Anopheles gambiae from Niger following a nationwide long-lasting insecticide-treated nets implementation. Malaria Journal 2008, 7.
1463	Morphology	PCR-RFLP (Santolamazza, 2004)	Man biting indoors	House resting indoors			2005	2005		Niger	14.1594	7.72713	Czeher C, Labbo R, Arzika I, Duchemin JB: Evidence of increasing Leu-Phe knockdown resistance mutation in Anopheles gambiae from Niger following a nationwide long-lasting insecticide-treated nets implementation. Malaria Journal 2008, 7.
1464	Morphology	PCR-RFLP (Santolamazza, 2004)	Man biting indoors	House resting indoors			2005	2005		Niger	14.2482	8.3613	Czeher C, Labbo R, Arzika I, Duchemin JB: Evidence of increasing Leu-Phe knockdown resistance mutation in Anopheles gambiae from Niger following a nationwide long-lasting insecticide-treated nets implementation. Malaria Journal 2008, 7.
1465	Morphology	PCR-RFLP (Santolamazza, 2004)	Man biting indoors	House resting indoors			2005	2005		Niger	14.134	9.50279	Czeher C, Labbo R, Arzika I, Duchemin JB: Evidence of increasing Leu-Phe knockdown resistance mutation in Anopheles gambiae from Niger following a nationwide long-lasting insecticide-treated nets implementation. Malaria Journal 2008, 7.
1466	Morphology	PCR-RFLP (Santolamazza, 2004)	Man biting indoors	House resting indoors			2005	2005		Niger	13.8677	9.74377	Czeher C, Labbo R, Arzika I, Duchemin JB: Evidence of increasing Leu-Phe knockdown resistance mutation in Anopheles gambiae from Niger following a nationwide long-lasting insecticide-treated nets implementation. Malaria Journal 2008, 7.
1467	Morphology	PCR-RFLP (Santolamazza, 2004)	Man biting indoors	House resting indoors			2006	2006		Niger	14.9838	1.06842	Czeher C, Labbo R, Arzika I, Duchemin JB: Evidence of increasing Leu-Phe knockdown resistance mutation in Anopheles gambiae from Niger following a nationwide long-lasting insecticide-treated nets implementation. Malaria Journal 2008, 7.
1468	Morphology	PCR-RFLP (Santolamazza, 2004)	Man biting indoors	House resting indoors			2006	2006		Niger	14.7935	1.04305	Czeher C, Labbo R, Arzika I, Duchemin JB: Evidence of increasing Leu-Phe knockdown resistance mutation in Anopheles gambiae from Niger following a nationwide long-lasting insecticide-treated nets implementation. Malaria Journal 2008, 7.
1469	Morphology	PCR-RFLP (Santolamazza, 2004)	Man biting indoors	House resting indoors			2006	2006		Niger	13.8042	3.02164	Czeher C, Labbo R, Arzika I, Duchemin JB: Evidence of increasing Leu-Phe knockdown resistance mutation in Anopheles gambiae from Niger following a nationwide long-lasting insecticide-treated nets implementation. Malaria Journal 2008, 7.
1470	Morphology	PCR-RFLP (Santolamazza, 2004)	Man biting indoors	House resting indoors			2006	2006		Niger	13.6394	3.18652	Czeher C, Labbo R, Arzika I, Duchemin JB: Evidence of increasing Leu-Phe knockdown resistance mutation in Anopheles gambiae from Niger following a nationwide long-lasting insecticide-treated nets implementation. Malaria Journal 2008, 7.
1471	Morphology	PCR-RFLP (Santolamazza, 2004)	Man biting indoors	House resting indoors			2006	2006		Niger	14.5906	4.17582	Czeher C, Labbo R, Arzika I, Duchemin JB: Evidence of increasing Leu-Phe knockdown resistance mutation in Anopheles gambiae from Niger following a nationwide long-lasting insecticide-treated nets implementation. Malaria Journal 2008, 7.
1472	Morphology	PCR-RFLP (Santolamazza, 2004)	Man biting indoors	House resting indoors			2006	2006		Niger	14.2482	3.9602	Czeher C, Labbo R, Arzika I, Duchemin JB: Evidence of increasing Leu-Phe knockdown resistance mutation in Anopheles gambiae from Niger following a nationwide long-lasting insecticide-treated nets implementation. Malaria Journal 2008, 7.
1473	Morphology	PCR-RFLP (Santolamazza, 2004)	Man biting indoors	House resting indoors			2006	2006		Niger	14.7428	6.10368	Czeher C, Labbo R, Arzika I, Duchemin JB: Evidence of increasing Leu-Phe knockdown resistance mutation in Anopheles gambiae from Niger following a nationwide long-lasting insecticide-treated nets implementation. Malaria Journal 2008, 7.
1474	Morphology	PCR-RFLP (Santolamazza, 2004)	Man biting indoors	House resting indoors			2006	2006		Niger	15.1487	6.81394	Czeher C, Labbo R, Arzika I, Duchemin JB: Evidence of increasing Leu-Phe knockdown resistance mutation in Anopheles gambiae from Niger following a nationwide long-lasting insecticide-treated nets implementation. Malaria Journal 2008, 7.
1475	Morphology	PCR-RFLP (Santolamazza, 2004)	Man biting indoors	House resting indoors			2006	2006		Niger	14.1594	7.72713	Czeher C, Labbo R, Arzika I, Duchemin JB: Evidence of increasing Leu-Phe knockdown resistance mutation in Anopheles gambiae from Niger following a nationwide long-lasting insecticide-treated nets implementation. Malaria Journal 2008, 7.
1476	Morphology	PCR-RFLP (Santolamazza, 2004)	Man biting indoors	House resting indoors			2006	2006		Niger	14.134	9.50279	Czeher C, Labbo R, Arzika I, Duchemin JB: Evidence of increasing Leu-Phe knockdown resistance mutation in Anopheles gambiae from Niger following a nationwide long-lasting insecticide-treated nets implementation. Malaria Journal 2008, 7.
1477	Morphology	PCR-RFLP (Santolamazza, 2004)	Man biting indoors	House resting indoors			2006	2006		Niger	13.8677	9.74377	Czeher C, Labbo R, Arzika I, Duchemin JB: Evidence of increasing Leu-Phe knockdown resistance mutation in Anopheles gambiae from Niger following a nationwide long-lasting insecticide-treated nets implementation. Malaria Journal 2008, 7.
1478	Morphology	PCR-RFLP (Santolamazza, 2004)	Man biting indoors	House resting indoors			2007	2007		Niger	14.9838	1.06842	Czeher C, Labbo R, Arzika I, Duchemin JB: Evidence of increasing Leu-Phe knockdown resistance mutation in Anopheles gambiae from Niger following a nationwide long-lasting insecticide-treated nets implementation. Malaria Journal 2008, 7.
1479	Morphology	PCR-RFLP (Santolamazza, 2004)	Man biting indoors	House resting indoors			2007	2007		Niger	13.8042	3.02164	Czeher C, Labbo R, Arzika I, Duchemin JB: Evidence of increasing Leu-Phe knockdown resistance mutation in Anopheles gambiae from Niger following a nationwide long-lasting insecticide-treated nets implementation. Malaria Journal 2008, 7.
1480	Morphology	PCR-RFLP (Santolamazza, 2004)	Man biting indoors	House resting indoors			2007	2007		Niger	13.6394	3.18652	Czeher C, Labbo R, Arzika I, Duchemin JB: Evidence of increasing Leu-Phe knockdown resistance mutation in Anopheles gambiae from Niger following a nationwide long-lasting insecticide-treated nets implementation. Malaria Journal 2008, 7.
1481	Morphology	PCR-RFLP (Santolamazza, 2004)	Man biting indoors	House resting indoors			2007	2007		Niger	14.2482	3.9602	Czeher C, Labbo R, Arzika I, Duchemin JB: Evidence of increasing Leu-Phe knockdown resistance mutation in Anopheles gambiae from Niger following a nationwide long-lasting insecticide-treated nets implementation. Malaria Journal 2008, 7.
1482	Morphology	PCR-RFLP (Santolamazza, 2004)	Man biting indoors	House resting indoors			2007	2007		Niger	14.7428	6.10368	Czeher C, Labbo R, Arzika I, Duchemin JB: Evidence of increasing Leu-Phe knockdown resistance mutation in Anopheles gambiae from Niger following a nationwide long-lasting insecticide-treated nets implementation. Malaria Journal 2008, 7.
1483	Morphology	PCR-RFLP (Santolamazza, 2004)	Man biting indoors	House resting indoors			2007	2007		Niger	13.8677	9.74377	Czeher C, Labbo R, Arzika I, Duchemin JB: Evidence of increasing Leu-Phe knockdown resistance mutation in Anopheles gambiae from Niger following a nationwide long-lasting insecticide-treated nets implementation. Malaria Journal 2008, 7.
1484	Morphology	PCR-RFLP (Santolamazza, 2004)	Man biting indoors	House resting indoors			2003	2003		Niger	13.5374	2.28693	Czeher C, Labbo R, Arzika I, Duchemin JB: Evidence of increasing Leu-Phe knockdown resistance mutation in Anopheles gambiae from Niger following a nationwide long-lasting insecticide-treated nets implementation. Malaria Journal 2008, 7.
1485	Morphology	PCR-RFLP (Santolamazza, 2004)	Man biting indoors	House resting indoors			2007	2007		Niger	13.5374	2.28693	Czeher C, Labbo R, Arzika I, Duchemin JB: Evidence of increasing Leu-Phe knockdown resistance mutation in Anopheles gambiae from Niger following a nationwide long-lasting insecticide-treated nets implementation. Malaria Journal 2008, 7.
1486	Morphology	PCR-RFLP (Santolamazza, 2004)	Man biting indoors	House resting indoors			2005	2005		Niger	13.6996	11.1656	Czeher C, Labbo R, Arzika I, Duchemin JB: Evidence of increasing Leu-Phe knockdown resistance mutation in Anopheles gambiae from Niger following a nationwide long-lasting insecticide-treated nets implementation. Malaria Journal 2008, 7.
1487	Morphology	PCR-RFLP (Santolamazza, 2004)	Man biting indoors	House resting indoors			2006	2006		Niger	13.6996	11.1656	Czeher C, Labbo R, Arzika I, Duchemin JB: Evidence of increasing Leu-Phe knockdown resistance mutation in Anopheles gambiae from Niger following a nationwide long-lasting insecticide-treated nets implementation. Malaria Journal 2008, 7.
1488	Morphology	PCR-RFLP (Santolamazza, 2004)	Man biting indoors	House resting indoors			2005	2005		Niger	13.6977	13.3158	Czeher C, Labbo R, Arzika I, Duchemin JB: Evidence of increasing Leu-Phe knockdown resistance mutation in Anopheles gambiae from Niger following a nationwide long-lasting insecticide-treated nets implementation. Malaria Journal 2008, 7.
1489	Morphology	PCR-RFLP (Santolamazza, 2004)	Man biting indoors	House resting indoors			2006	2006		Niger	13.6977	13.3158	Czeher C, Labbo R, Arzika I, Duchemin JB: Evidence of increasing Leu-Phe knockdown resistance mutation in Anopheles gambiae from Niger following a nationwide long-lasting insecticide-treated nets implementation. Malaria Journal 2008, 7.
1515	PCR-RFLP (Fanello, 2002)		Larval collection				2005	2005		Cameroon	9.3	13.3833	Chouaibou M, Etang J, Brevault T, Nwane P, Hinzoumbe CK, Mimpfoundi R, Simard F: Dynamics of insecticide resistance in the malaria vector Anopheles gambiae s.l. from an area of extensive cotton cultivation in Northern Cameroon. Tropical Medicine & International Health 2008, 13:476-486.	Chouaibou M, Simard F: (2014) personal communication.	Etang J, Manga L, Chandre F, Guillet P, Fondjo E, Mimpfoundi R, Toto J-C, Fontenille D: Insecticide susceptibility status of Anopheles gambiae s.l. (Diptera: Culicidae) in the Republic of Cameroon. Journal of Medical Entomology 2003, 40:491-497.
1516	PCR-RFLP (Fanello, 2002)		Larval collection				2005	2005		Cameroon	9.43189	13.3649	Chouaibou M, Etang J, Brevault T, Nwane P, Hinzoumbe CK, Mimpfoundi R, Simard F: Dynamics of insecticide resistance in the malaria vector Anopheles gambiae s.l. from an area of extensive cotton cultivation in Northern Cameroon. Tropical Medicine & International Health 2008, 13:476-486.	Chouaibou M, Simard F: (2014) personal communication.
1517	PCR-RFLP (Fanello, 2002)		Larval collection				2005	2005		Cameroon	9.39194	13.5025	Chouaibou M, Etang J, Brevault T, Nwane P, Hinzoumbe CK, Mimpfoundi R, Simard F: Dynamics of insecticide resistance in the malaria vector Anopheles gambiae s.l. from an area of extensive cotton cultivation in Northern Cameroon. Tropical Medicine & International Health 2008, 13:476-486.	Chouaibou M, Simard F: (2014) personal communication.	Nwane P, Etang J, Chouaibou M, Toto JC, Koffi A, Mimpfoundi R, Simard F: Multiple insecticide resistance mechanisms in Anopheles gambiae s.l. populations from Cameroon, Central Africa. Parasites & Vectors 2013, 6.
1518	PCR (Scott, 1993)		Larval collection				2007	2007		Malawi	-16.2469	34.8619	Mzilahowa T, Ball AJ, Bass C, Morgan JC, Nyoni B, Steen K, Donnelly MJ, Wilding CS: Reduced susceptibility to DDT in field populations of Anopheles quadriannulatus and Anopheles arabiensis in Malawi: evidence for larval selection. Medical and Veterinary Entomology 2008, 22:258-263.	Wilding C: (2014) personal communication.
1519	PCR (Scott, 1993)		Larval collection				2007	2007		Malawi	-16.2928	34.9119	Mzilahowa T, Ball AJ, Bass C, Morgan JC, Nyoni B, Steen K, Donnelly MJ, Wilding CS: Reduced susceptibility to DDT in field populations of Anopheles quadriannulatus and Anopheles arabiensis in Malawi: evidence for larval selection. Medical and Veterinary Entomology 2008, 22:258-263.	Wilding C: (2014) personal communication.
1520	PCR (Scott, 1993)		Larval collection				2007	2007		Malawi	-16.2467	34.9111	Mzilahowa T, Ball AJ, Bass C, Morgan JC, Nyoni B, Steen K, Donnelly MJ, Wilding CS: Reduced susceptibility to DDT in field populations of Anopheles quadriannulatus and Anopheles arabiensis in Malawi: evidence for larval selection. Medical and Veterinary Entomology 2008, 22:258-263.	Wilding C: (2014) personal communication.
1521	PCR (Scott, 1993)		Larval collection				2007	2007		Malawi	-16.2342	34.8238	Mzilahowa T, Ball AJ, Bass C, Morgan JC, Nyoni B, Steen K, Donnelly MJ, Wilding CS: Reduced susceptibility to DDT in field populations of Anopheles quadriannulatus and Anopheles arabiensis in Malawi: evidence for larval selection. Medical and Veterinary Entomology 2008, 22:258-263.	Wilding C: (2014) personal communication.
1522	Morphology	PCR-RFLP (Fanello, 2002)	Man biting indoors	Man biting outdoors			2005	2006		Senegal	14.7029	-17.4257	Pages F, Texier G, Pradines B, Gadiaga L, Machault V, Jarjaval F, Penhoat K, Berger F, trape JF, Rogier C, Sokhna C: Malaria transmission in Dakar: A two-year survey. Malaria Journal 2008, 7.
1523	Morphology	PCR-RFLP (Fanello, 2002)	Man biting indoors	Man biting outdoors			2005	2006		Senegal	14.722	-17.4896	Pages F, Texier G, Pradines B, Gadiaga L, Machault V, Jarjaval F, Penhoat K, Berger F, trape JF, Rogier C, Sokhna C: Malaria transmission in Dakar: A two-year survey. Malaria Journal 2008, 7.
1524	PCR (Scott, 1993)	PCR (Favia, 2001)	Larval collection	Man biting indoors	Man biting outdoors	House resting indoors	2006	2006		Cameroon	9.11667	13.9167	Antonio Nkondjio C, Atangana J, Ndo C, Awono Ambene P, Fondjo E, Fontenille D, Simard F: Malaria transmission and rice cultivation in Lagdo, northern Cameroon. Transactions of the Royal Society of Tropical Medicine and Hygiene 2008, 102:352-359.	Ndjemai HNM, Patchoke S, Atangana J, Etang J, Simard F, Bilong CFB, Reimer L, Cornel A, Lanzaro GC, Fondjo E: The distribution of insecticide resistance in Anopheles gambiae s.l. populations from Cameroon: an update. Transactions of the Royal Society of Tropical Medicine and Hygiene 2009, 103:1127-1138.
1530	PCR		Man biting				2008	2008		Ghana	5.69324	0.05124	Frempong KK, Quakyi I, Ben-Mahmoud SK, Owusu IO, Appawu MA, Boakye D: Biochemical and knockdown resistance of Anopheles gambiae to permethrin and deltamethrin (pyrethroids) at Kpone on Sea in the greater Accra region of Ghana. American Journal of Tropical Medicine and Hygiene 2008, 79:70-70.	Boakye DA, Frempong KK, Adineran T: (2014) personal communication.
1531	Morphology	PCR (Scott, 1993)	Larval collection	House resting indoors			2005	2005		Cameroon	9.35	13.5167	Muller P, Chouaibou M, Pignatelli P, Etang J, Walker ED, Donnelly MJ, Simard F, Ranson H: Pyrethroid tolerance is associated with elevated expression of antioxidants and agricultural practice in Anopheles arabiensis sampled from an area of cotton fields in Northern Cameroon. Molecular Ecology 2008, 17:1145-1155.
1532	PCR (Scott, 1993)	PCR (Nyanjom, 2003)	Larval collection				2005	2005		Sudan	15.5667	35.3333	Himeidan YE, Chen H, Chandre F, Donnelly MJ, Yan G: Short report: Permethrin and DDT resistance in the malaria vector Anopheles arabiensis from eastern Sudan. American Journal of Tropical Medicine and Hygiene 2007, 77:1066-1068.
1533	PCR (Scott, 1993)	PCR (Nyanjom, 2003)	Larval collection				2005	2005		Sudan	14.9667	35.95	Himeidan YE, Chen H, Chandre F, Donnelly MJ, Yan G: Short report: Permethrin and DDT resistance in the malaria vector Anopheles arabiensis from eastern Sudan. American Journal of Tropical Medicine and Hygiene 2007, 77:1066-1068.
1534	PCR (Scott, 1993)	PCR (Nyanjom, 2003)	Larval collection				2005	2005		Sudan	15.3833	36.4333	Himeidan YE, Chen H, Chandre F, Donnelly MJ, Yan G: Short report: Permethrin and DDT resistance in the malaria vector Anopheles arabiensis from eastern Sudan. American Journal of Tropical Medicine and Hygiene 2007, 77:1066-1068.
1558	PCR (Scott, 1993)	PCR (Van Rensburg, 1996)	House resting indoors				2002	2002		Nigeria	7.9	4.26667	Awolola TS, Brooke BD, Hunt RH, Coetzee M: Resistance of the malaria vector Anopheles gambiae ss to pyrethroid insecticides, in south-western Nigeria. Annals of Tropical Medicine and Parasitology 2002, 96:849-852.
1573	PCR (Scott, 1993)	PCR (Favia, 2001)	Larval collection						2004	Burkina Faso	12.48	1.52	Diabate A, Brengues C, Baldet T, Dabire KR, Hougard JM, Akogbeto M, Kengne P, Simard F, Guillet P, Hemingway J, Chandre F: The spread of the Leu-Phe kdr mutation through Anopheles gambiae complex in Burkina Faso: genetic introgression and de novo phenomena. Tropical Medicine & International Health 2004, 9:1267-1273.
1574	PCR (Scott, 1993)	PCR (Favia, 2001)	Larval collection						2004	Burkina Faso	12.0602	0.36056	Diabate A, Brengues C, Baldet T, Dabire KR, Hougard JM, Akogbeto M, Kengne P, Simard F, Guillet P, Hemingway J, Chandre F: The spread of the Leu-Phe kdr mutation through Anopheles gambiae complex in Burkina Faso: genetic introgression and de novo phenomena. Tropical Medicine & International Health 2004, 9:1267-1273.	Namountougou M, Diabate A, Etang J, Bass C, Sawadogo SP, Gnankinie O, Baldet T, Martin T, Chandre F, Simard F, Dabire RK: First report of the L1014S kdr mutation in wild populations of Anopheles gambiae M and S molecular forms in Burkina Faso (West Africa). Acta Tropica 2013, 125:123-127.
1575	PCR (Scott, 1993)	PCR (Favia, 2001)	Larval collection						2004	Burkina Faso	11.4824	-0.51695	Diabate A, Brengues C, Baldet T, Dabire KR, Hougard JM, Akogbeto M, Kengne P, Simard F, Guillet P, Hemingway J, Chandre F: The spread of the Leu-Phe kdr mutation through Anopheles gambiae complex in Burkina Faso: genetic introgression and de novo phenomena. Tropical Medicine & International Health 2004, 9:1267-1273.
1576	PCR (Scott, 1993)	PCR (Favia, 2001)	Larval collection						2004	Burkina Faso	12.1794	-0.35167	Diabate A, Brengues C, Baldet T, Dabire KR, Hougard JM, Akogbeto M, Kengne P, Simard F, Guillet P, Hemingway J, Chandre F: The spread of the Leu-Phe kdr mutation through Anopheles gambiae complex in Burkina Faso: genetic introgression and de novo phenomena. Tropical Medicine & International Health 2004, 9:1267-1273.	Namountougou M, Diabate A, Etang J, Bass C, Sawadogo SP, Gnankinie O, Baldet T, Martin T, Chandre F, Simard F, Dabire RK: First report of the L1014S kdr mutation in wild populations of Anopheles gambiae M and S molecular forms in Burkina Faso (West Africa). Acta Tropica 2013, 125:123-127.
1578	PCR (Scott, 1993)	PCR (Favia, 2001)	Larval collection						2004	Burkina Faso	14.05	-0.05	Diabate A, Brengues C, Baldet T, Dabire KR, Hougard JM, Akogbeto M, Kengne P, Simard F, Guillet P, Hemingway J, Chandre F: The spread of the Leu-Phe kdr mutation through Anopheles gambiae complex in Burkina Faso: genetic introgression and de novo phenomena. Tropical Medicine & International Health 2004, 9:1267-1273.	Dabire KR, Diabate A, Namountougou M, Toe KH, Ouari A, Kengne P, Bass C, Baldet T: Distribution of pyrethroid and DDT resistance and the L1014F kdr mutation in Anopheles gambiae s.l. from Burkina Faso (West Africa). Transactions of the Royal Society of Tropical Medicine and Hygiene 2009, 103:1113-1120.
1579	PCR (Scott, 1993)	PCR (Favia, 2001)	Larval collection						2004	Burkina Faso	13.571	-2.41684	Diabate A, Brengues C, Baldet T, Dabire KR, Hougard JM, Akogbeto M, Kengne P, Simard F, Guillet P, Hemingway J, Chandre F: The spread of the Leu-Phe kdr mutation through Anopheles gambiae complex in Burkina Faso: genetic introgression and de novo phenomena. Tropical Medicine & International Health 2004, 9:1267-1273.
1580	PCR (Scott, 1993)	PCR (Favia, 2001)	Larval collection						2004	Burkina Faso	13.0958	-3.4253	Diabate A, Brengues C, Baldet T, Dabire KR, Hougard JM, Akogbeto M, Kengne P, Simard F, Guillet P, Hemingway J, Chandre F: The spread of the Leu-Phe kdr mutation through Anopheles gambiae complex in Burkina Faso: genetic introgression and de novo phenomena. Tropical Medicine & International Health 2004, 9:1267-1273.
1581	PCR (Scott, 1993)	PCR (Favia, 2001)	Larval collection						2004	Burkina Faso	13.6167	-1.08333	Diabate A, Brengues C, Baldet T, Dabire KR, Hougard JM, Akogbeto M, Kengne P, Simard F, Guillet P, Hemingway J, Chandre F: The spread of the Leu-Phe kdr mutation through Anopheles gambiae complex in Burkina Faso: genetic introgression and de novo phenomena. Tropical Medicine & International Health 2004, 9:1267-1273.	Dabire KR, Diabate A, Namountougou M, Toe KH, Ouari A, Kengne P, Bass C, Baldet T: Distribution of pyrethroid and DDT resistance and the L1014F kdr mutation in Anopheles gambiae s.l. from Burkina Faso (West Africa). Transactions of the Royal Society of Tropical Medicine and Hygiene 2009, 103:1113-1120.
1582	PCR (Scott, 1993)	PCR (Favia, 2001)	Larval collection						2004	Burkina Faso	12.0666	-2.23337	Diabate A, Brengues C, Baldet T, Dabire KR, Hougard JM, Akogbeto M, Kengne P, Simard F, Guillet P, Hemingway J, Chandre F: The spread of the Leu-Phe kdr mutation through Anopheles gambiae complex in Burkina Faso: genetic introgression and de novo phenomena. Tropical Medicine & International Health 2004, 9:1267-1273.
1583	PCR (Scott, 1993)	PCR (Favia, 2001)	Larval collection						2004	Burkina Faso	12.2511	-2.36113	Diabate A, Brengues C, Baldet T, Dabire KR, Hougard JM, Akogbeto M, Kengne P, Simard F, Guillet P, Hemingway J, Chandre F: The spread of the Leu-Phe kdr mutation through Anopheles gambiae complex in Burkina Faso: genetic introgression and de novo phenomena. Tropical Medicine & International Health 2004, 9:1267-1273.
1584	PCR (Scott, 1993)	PCR (Favia, 2001)	Larval collection						2004	Burkina Faso	11.75	-2.92	Diabate A, Brengues C, Baldet T, Dabire KR, Hougard JM, Akogbeto M, Kengne P, Simard F, Guillet P, Hemingway J, Chandre F: The spread of the Leu-Phe kdr mutation through Anopheles gambiae complex in Burkina Faso: genetic introgression and de novo phenomena. Tropical Medicine & International Health 2004, 9:1267-1273.	Dabire KR, Diabate A, Namountougou M, Toe KH, Ouari A, Kengne P, Bass C, Baldet T: Distribution of pyrethroid and DDT resistance and the L1014F kdr mutation in Anopheles gambiae s.l. from Burkina Faso (West Africa). Transactions of the Royal Society of Tropical Medicine and Hygiene 2009, 103:1113-1120.
1586	PCR (Scott, 1993)	PCR (Favia, 2001)	Larval collection						2004	Burkina Faso	11.3872	-4.41167	Diabate A, Brengues C, Baldet T, Dabire KR, Hougard JM, Akogbeto M, Kengne P, Simard F, Guillet P, Hemingway J, Chandre F: The spread of the Leu-Phe kdr mutation through Anopheles gambiae complex in Burkina Faso: genetic introgression and de novo phenomena. Tropical Medicine & International Health 2004, 9:1267-1273.	Namountougou M, Diabate A, Etang J, Bass C, Sawadogo SP, Gnankinie O, Baldet T, Martin T, Chandre F, Simard F, Dabire RK: First report of the L1014S kdr mutation in wild populations of Anopheles gambiae M and S molecular forms in Burkina Faso (West Africa). Acta Tropica 2013, 125:123-127.
1587	PCR (Scott, 1993)	PCR (Favia, 2001)	Larval collection						2004	Burkina Faso	11.2333	-4.16668	Diabate A, Brengues C, Baldet T, Dabire KR, Hougard JM, Akogbeto M, Kengne P, Simard F, Guillet P, Hemingway J, Chandre F: The spread of the Leu-Phe kdr mutation through Anopheles gambiae complex in Burkina Faso: genetic introgression and de novo phenomena. Tropical Medicine & International Health 2004, 9:1267-1273.
1589	PCR (Scott, 1993)	PCR (Favia, 2001)	Larval collection						2004	Burkina Faso	11.3	-3.88333	Diabate A, Brengues C, Baldet T, Dabire KR, Hougard JM, Akogbeto M, Kengne P, Simard F, Guillet P, Hemingway J, Chandre F: The spread of the Leu-Phe kdr mutation through Anopheles gambiae complex in Burkina Faso: genetic introgression and de novo phenomena. Tropical Medicine & International Health 2004, 9:1267-1273.	Dabire KR, Baldet T, Diabate A, Dia I, Costantini C, Cohuet A, Guiguemde TR, Fontenille D: Anopheles funestus (Diptera : Culicidae) in a humid savannah area of western Burkina Faso: Bionomics, insecticide resistance status, and role in malaria transmission. Journal of Medical Entomology 2007, 44:990-997.
1591	PCR (Scott, 1993)	PCR (Favia, 2001)	Larval collection						2004	Burkina Faso	10.3333	-3.18333	Diabate A, Brengues C, Baldet T, Dabire KR, Hougard JM, Akogbeto M, Kengne P, Simard F, Guillet P, Hemingway J, Chandre F: The spread of the Leu-Phe kdr mutation through Anopheles gambiae complex in Burkina Faso: genetic introgression and de novo phenomena. Tropical Medicine & International Health 2004, 9:1267-1273.	Dabire KR, Diabate A, Namontougou M, Djogbenou L, Kengne P, Diabate A, Simard F, Bass C, Baldet T: Distribution of insensitive acetylcholinesterase (ace-1R) in Anopheles gambiae s.l. populations from Burkina Faso (West Africa). TM & IH Tropical medicine and international health 2009, 14:396-403.
1594	PCR (Scott, 1993)	PCR (Favia, 2001)	Larval collection						2004	Burkina Faso	10.8332	-4.61417	Diabate A, Brengues C, Baldet T, Dabire KR, Hougard JM, Akogbeto M, Kengne P, Simard F, Guillet P, Hemingway J, Chandre F: The spread of the Leu-Phe kdr mutation through Anopheles gambiae complex in Burkina Faso: genetic introgression and de novo phenomena. Tropical Medicine & International Health 2004, 9:1267-1273.
1596	PCR (Scott, 1993)	PCR (Favia, 2001)	Larval collection						2004	Burkina Faso	13.1659	-3.41711	Diabate A, Brengues C, Baldet T, Dabire KR, Hougard JM, Akogbeto M, Kengne P, Simard F, Guillet P, Hemingway J, Chandre F: The spread of the Leu-Phe kdr mutation through Anopheles gambiae complex in Burkina Faso: genetic introgression and de novo phenomena. Tropical Medicine & International Health 2004, 9:1267-1273.
1597	PCR (Scott, 1993)	PCR (Favia, 2001)	Larval collection						2004	Burkina Faso	12.35	-1.5	Diabate A, Brengues C, Baldet T, Dabire KR, Hougard JM, Akogbeto M, Kengne P, Simard F, Guillet P, Hemingway J, Chandre F: The spread of the Leu-Phe kdr mutation through Anopheles gambiae complex in Burkina Faso: genetic introgression and de novo phenomena. Tropical Medicine & International Health 2004, 9:1267-1273.	Dabire KR, Diabate A, Namountougou M, Toe KH, Ouari A, Kengne P, Bass C, Baldet T: Distribution of pyrethroid and DDT resistance and the L1014F kdr mutation in Anopheles gambiae s.l. from Burkina Faso (West Africa). Transactions of the Royal Society of Tropical Medicine and Hygiene 2009, 103:1113-1120.
1598	PCR (Scott, 1993)	PCR (Favia, 2001)	Larval collection						2004	Burkina Faso	11.4	-4.41	Diabate A, Brengues C, Baldet T, Dabire KR, Hougard JM, Akogbeto M, Kengne P, Simard F, Guillet P, Hemingway J, Chandre F: The spread of the Leu-Phe kdr mutation through Anopheles gambiae complex in Burkina Faso: genetic introgression and de novo phenomena. Tropical Medicine & International Health 2004, 9:1267-1273.	Dabire KR, Diabate A, Namountougou M, Toe KH, Ouari A, Kengne P, Bass C, Baldet T: Distribution of pyrethroid and DDT resistance and the L1014F kdr mutation in Anopheles gambiae s.l. from Burkina Faso (West Africa). Transactions of the Royal Society of Tropical Medicine and Hygiene 2009, 103:1113-1120.
1599	PCR (Scott, 1993)		Larval collection				2012	2012		Benin	11.8667	3.38333	Aizoun N, Aikpon R, Akogbeto M: Evidence of increasing L1014F kdr mutation frequency in Anopheles gambiae s.l. pyrethroid resistant following a nationwide distribution of LLINs by the Beninese National Malaria Control Programme. Asian Pacific Journal of Tropical Biomedicine 2014, 4:239-243.	Corbel V, N'Guessan R, Brengues C, Chandre F, Djogbenou L, Akogbeto M, Martin T, Hougard JM, Rowland M: Multiple insecticide resistance mechanisms in Anopheles gambiae and Culex quinquefasciatus from Benin, West Africa. Acta Tropica 2007, 101:207-216.
1600	PCR (Scott, 1993)		Larval collection				2012	2012		Benin	9.35	2.61667	Aizoun N, Aikpon R, Akogbeto M: Evidence of increasing L1014F kdr mutation frequency in Anopheles gambiae s.l. pyrethroid resistant following a nationwide distribution of LLINs by the Beninese National Malaria Control Programme. Asian Pacific Journal of Tropical Biomedicine 2014, 4:239-243.	Corbel V, N'Guessan R, Brengues C, Chandre F, Djogbenou L, Akogbeto M, Martin T, Hougard JM, Rowland M: Multiple insecticide resistance mechanisms in Anopheles gambiae and Culex quinquefasciatus from Benin, West Africa. Acta Tropica 2007, 101:207-216.
1603	PCR (Scott, 1993)		Larval collection				2011	2011		United Republic of Tanzania	-6.84643	39.1829	Nkya TE, Akhouayri I, Poupardin R, Batengana B, Mosha F, Magesa S, Kisinza W, David JP: Insecticide resistance mechanisms associated with different environments in the malaria vector Anopheles gambiae: a case study in Tanzania. Malaria Journal 2014, 13.
1604	PCR (Scott, 1993)		Larval collection				2011	2011		United Republic of Tanzania	-6.87877	39.2456	Nkya TE, Akhouayri I, Poupardin R, Batengana B, Mosha F, Magesa S, Kisinza W, David JP: Insecticide resistance mechanisms associated with different environments in the malaria vector Anopheles gambiae: a case study in Tanzania. Malaria Journal 2014, 13.
1605	PCR (Scott, 1993)		Larval collection				2011	2011		United Republic of Tanzania	-6.71377	39.21	Nkya TE, Akhouayri I, Poupardin R, Batengana B, Mosha F, Magesa S, Kisinza W, David JP: Insecticide resistance mechanisms associated with different environments in the malaria vector Anopheles gambiae: a case study in Tanzania. Malaria Journal 2014, 13.
1606	PCR (Scott, 1993)		Larval collection				2011	2011		United Republic of Tanzania	-5.21931	38.6585	Nkya TE, Akhouayri I, Poupardin R, Batengana B, Mosha F, Magesa S, Kisinza W, David JP: Insecticide resistance mechanisms associated with different environments in the malaria vector Anopheles gambiae: a case study in Tanzania. Malaria Journal 2014, 13.
1607	PCR (Scott, 1993)		Larval collection				2011	2011		United Republic of Tanzania	-5.13266	38.3952	Nkya TE, Akhouayri I, Poupardin R, Batengana B, Mosha F, Magesa S, Kisinza W, David JP: Insecticide resistance mechanisms associated with different environments in the malaria vector Anopheles gambiae: a case study in Tanzania. Malaria Journal 2014, 13.
1608	PCR (Scott, 1993)		Larval collection				2011	2011		United Republic of Tanzania	-5.10242	38.4755	Nkya TE, Akhouayri I, Poupardin R, Batengana B, Mosha F, Magesa S, Kisinza W, David JP: Insecticide resistance mechanisms associated with different environments in the malaria vector Anopheles gambiae: a case study in Tanzania. Malaria Journal 2014, 13.
1609	PCR (Scott, 1993)		Larval collection				2011	2011		United Republic of Tanzania	-3.35043	37.1581	Nkya TE, Akhouayri I, Poupardin R, Batengana B, Mosha F, Magesa S, Kisinza W, David JP: Insecticide resistance mechanisms associated with different environments in the malaria vector Anopheles gambiae: a case study in Tanzania. Malaria Journal 2014, 13.
1610	PCR (Scott, 1993)		Larval collection				2011	2011		United Republic of Tanzania	-3.43737	37.2968	Nkya TE, Akhouayri I, Poupardin R, Batengana B, Mosha F, Magesa S, Kisinza W, David JP: Insecticide resistance mechanisms associated with different environments in the malaria vector Anopheles gambiae: a case study in Tanzania. Malaria Journal 2014, 13.
1611	PCR (Scott, 1993)		Larval collection				2011	2011		United Republic of Tanzania	-3.43086	37.271	Nkya TE, Akhouayri I, Poupardin R, Batengana B, Mosha F, Magesa S, Kisinza W, David JP: Insecticide resistance mechanisms associated with different environments in the malaria vector Anopheles gambiae: a case study in Tanzania. Malaria Journal 2014, 13.
1651	PCR (Scott, 1993)	PCR-RFLP (Favia, 1997)	Larval collection				1997	1997		Cameroon	10.8667	15	Etang J, Manga L, Chandre F, Guillet P, Fondjo E, Mimpfoundi R, Toto J-C, Fontenille D: Insecticide susceptibility status of Anopheles gambiae s.l. (Diptera: Culicidae) in the Republic of Cameroon. Journal of Medical Entomology 2003, 40:491-497.
1652	PCR (Scott, 1993)	PCR-RFLP (Favia, 1997)	Larval collection				1998	1998		Cameroon	10.8667	15	Etang J, Manga L, Chandre F, Guillet P, Fondjo E, Mimpfoundi R, Toto J-C, Fontenille D: Insecticide susceptibility status of Anopheles gambiae s.l. (Diptera: Culicidae) in the Republic of Cameroon. Journal of Medical Entomology 2003, 40:491-497.
1653	PCR (Scott, 1993)	PCR-RFLP (Favia, 1997)	Larval collection				1999	1999		Cameroon	10.8667	15	Etang J, Manga L, Chandre F, Guillet P, Fondjo E, Mimpfoundi R, Toto J-C, Fontenille D: Insecticide susceptibility status of Anopheles gambiae s.l. (Diptera: Culicidae) in the Republic of Cameroon. Journal of Medical Entomology 2003, 40:491-497.
1654	PCR (Scott, 1993)	PCR-RFLP (Favia, 1997)	Larval collection				2000	2000		Cameroon	10.8667	15	Etang J, Manga L, Chandre F, Guillet P, Fondjo E, Mimpfoundi R, Toto J-C, Fontenille D: Insecticide susceptibility status of Anopheles gambiae s.l. (Diptera: Culicidae) in the Republic of Cameroon. Journal of Medical Entomology 2003, 40:491-497.
1655	PCR (Scott, 1993)	PCR-RFLP (Favia, 1997)	Larval collection				2001	2001		Cameroon	10.8667	15	Etang J, Manga L, Chandre F, Guillet P, Fondjo E, Mimpfoundi R, Toto J-C, Fontenille D: Insecticide susceptibility status of Anopheles gambiae s.l. (Diptera: Culicidae) in the Republic of Cameroon. Journal of Medical Entomology 2003, 40:491-497.
1656	PCR (Scott, 1993)	PCR-RFLP (Favia, 1997)	Larval collection				1997	1997		Cameroon	10.85	15.0667	Etang J, Manga L, Chandre F, Guillet P, Fondjo E, Mimpfoundi R, Toto J-C, Fontenille D: Insecticide susceptibility status of Anopheles gambiae s.l. (Diptera: Culicidae) in the Republic of Cameroon. Journal of Medical Entomology 2003, 40:491-497.
1657	PCR (Scott, 1993)	PCR-RFLP (Favia, 1997)	Larval collection				1998	1998		Cameroon	10.85	15.0667	Etang J, Manga L, Chandre F, Guillet P, Fondjo E, Mimpfoundi R, Toto J-C, Fontenille D: Insecticide susceptibility status of Anopheles gambiae s.l. (Diptera: Culicidae) in the Republic of Cameroon. Journal of Medical Entomology 2003, 40:491-497.
1658	PCR (Scott, 1993)	PCR-RFLP (Favia, 1997)	Larval collection				1999	1999		Cameroon	10.85	15.0667	Etang J, Manga L, Chandre F, Guillet P, Fondjo E, Mimpfoundi R, Toto J-C, Fontenille D: Insecticide susceptibility status of Anopheles gambiae s.l. (Diptera: Culicidae) in the Republic of Cameroon. Journal of Medical Entomology 2003, 40:491-497.
1659	PCR (Scott, 1993)	PCR-RFLP (Favia, 1997)	Larval collection				2000	2000		Cameroon	10.85	15.0667	Etang J, Manga L, Chandre F, Guillet P, Fondjo E, Mimpfoundi R, Toto J-C, Fontenille D: Insecticide susceptibility status of Anopheles gambiae s.l. (Diptera: Culicidae) in the Republic of Cameroon. Journal of Medical Entomology 2003, 40:491-497.
1660	PCR (Scott, 1993)	PCR-RFLP (Favia, 1997)	Larval collection				2001	2001		Cameroon	10.85	15.0667	Etang J, Manga L, Chandre F, Guillet P, Fondjo E, Mimpfoundi R, Toto J-C, Fontenille D: Insecticide susceptibility status of Anopheles gambiae s.l. (Diptera: Culicidae) in the Republic of Cameroon. Journal of Medical Entomology 2003, 40:491-497.
1661	PCR (Scott, 1993)	PCR-RFLP (Favia, 1997)	Larval collection				1997	1997		Cameroon	9.4	13.5167	Etang J, Manga L, Chandre F, Guillet P, Fondjo E, Mimpfoundi R, Toto J-C, Fontenille D: Insecticide susceptibility status of Anopheles gambiae s.l. (Diptera: Culicidae) in the Republic of Cameroon. Journal of Medical Entomology 2003, 40:491-497.
1662	PCR (Scott, 1993)	PCR-RFLP (Favia, 1997)	Larval collection				1998	1998		Cameroon	9.4	13.5167	Etang J, Manga L, Chandre F, Guillet P, Fondjo E, Mimpfoundi R, Toto J-C, Fontenille D: Insecticide susceptibility status of Anopheles gambiae s.l. (Diptera: Culicidae) in the Republic of Cameroon. Journal of Medical Entomology 2003, 40:491-497.
1663	PCR (Scott, 1993)	PCR-RFLP (Favia, 1997)	Larval collection				1999	1999		Cameroon	9.4	13.5167	Etang J, Manga L, Chandre F, Guillet P, Fondjo E, Mimpfoundi R, Toto J-C, Fontenille D: Insecticide susceptibility status of Anopheles gambiae s.l. (Diptera: Culicidae) in the Republic of Cameroon. Journal of Medical Entomology 2003, 40:491-497.
1664	PCR (Scott, 1993)	PCR-RFLP (Favia, 1997)	Larval collection				2000	2000		Cameroon	9.4	13.5167	Etang J, Manga L, Chandre F, Guillet P, Fondjo E, Mimpfoundi R, Toto J-C, Fontenille D: Insecticide susceptibility status of Anopheles gambiae s.l. (Diptera: Culicidae) in the Republic of Cameroon. Journal of Medical Entomology 2003, 40:491-497.
1665	PCR (Scott, 1993)	PCR-RFLP (Favia, 1997)	Larval collection				2001	2001		Cameroon	9.4	13.5167	Etang J, Manga L, Chandre F, Guillet P, Fondjo E, Mimpfoundi R, Toto J-C, Fontenille D: Insecticide susceptibility status of Anopheles gambiae s.l. (Diptera: Culicidae) in the Republic of Cameroon. Journal of Medical Entomology 2003, 40:491-497.
1666	PCR (Scott, 1993)	PCR-RFLP (Favia, 1997)	Larval collection				1997	1997		Cameroon	10.0833	14.45	Etang J, Manga L, Chandre F, Guillet P, Fondjo E, Mimpfoundi R, Toto J-C, Fontenille D: Insecticide susceptibility status of Anopheles gambiae s.l. (Diptera: Culicidae) in the Republic of Cameroon. Journal of Medical Entomology 2003, 40:491-497.
1667	PCR (Scott, 1993)	PCR-RFLP (Favia, 1997)	Larval collection				1998	1998		Cameroon	10.0833	14.45	Etang J, Manga L, Chandre F, Guillet P, Fondjo E, Mimpfoundi R, Toto J-C, Fontenille D: Insecticide susceptibility status of Anopheles gambiae s.l. (Diptera: Culicidae) in the Republic of Cameroon. Journal of Medical Entomology 2003, 40:491-497.
1668	PCR (Scott, 1993)	PCR-RFLP (Favia, 1997)	Larval collection				1999	1999		Cameroon	10.0833	14.45	Etang J, Manga L, Chandre F, Guillet P, Fondjo E, Mimpfoundi R, Toto J-C, Fontenille D: Insecticide susceptibility status of Anopheles gambiae s.l. (Diptera: Culicidae) in the Republic of Cameroon. Journal of Medical Entomology 2003, 40:491-497.
1669	PCR (Scott, 1993)	PCR-RFLP (Favia, 1997)	Larval collection				2000	2000		Cameroon	10.0833	14.45	Etang J, Manga L, Chandre F, Guillet P, Fondjo E, Mimpfoundi R, Toto J-C, Fontenille D: Insecticide susceptibility status of Anopheles gambiae s.l. (Diptera: Culicidae) in the Republic of Cameroon. Journal of Medical Entomology 2003, 40:491-497.
1670	PCR (Scott, 1993)	PCR-RFLP (Favia, 1997)	Larval collection				2001	2001		Cameroon	10.0833	14.45	Etang J, Manga L, Chandre F, Guillet P, Fondjo E, Mimpfoundi R, Toto J-C, Fontenille D: Insecticide susceptibility status of Anopheles gambiae s.l. (Diptera: Culicidae) in the Republic of Cameroon. Journal of Medical Entomology 2003, 40:491-497.
1676	PCR (Scott, 1993)	PCR-RFLP (Favia, 1997)	Larval collection				1997	1997		Cameroon	9.3	13.3833	Etang J, Manga L, Chandre F, Guillet P, Fondjo E, Mimpfoundi R, Toto J-C, Fontenille D: Insecticide susceptibility status of Anopheles gambiae s.l. (Diptera: Culicidae) in the Republic of Cameroon. Journal of Medical Entomology 2003, 40:491-497.
1677	PCR (Scott, 1993)	PCR-RFLP (Favia, 1997)	Larval collection				1998	1998		Cameroon	9.3	13.3833	Etang J, Manga L, Chandre F, Guillet P, Fondjo E, Mimpfoundi R, Toto J-C, Fontenille D: Insecticide susceptibility status of Anopheles gambiae s.l. (Diptera: Culicidae) in the Republic of Cameroon. Journal of Medical Entomology 2003, 40:491-497.
1678	PCR (Scott, 1993)	PCR-RFLP (Favia, 1997)	Larval collection				1999	1999		Cameroon	9.3	13.3833	Etang J, Manga L, Chandre F, Guillet P, Fondjo E, Mimpfoundi R, Toto J-C, Fontenille D: Insecticide susceptibility status of Anopheles gambiae s.l. (Diptera: Culicidae) in the Republic of Cameroon. Journal of Medical Entomology 2003, 40:491-497.
1679	PCR (Scott, 1993)	PCR-RFLP (Favia, 1997)	Larval collection				2000	2000		Cameroon	9.3	13.3833	Etang J, Manga L, Chandre F, Guillet P, Fondjo E, Mimpfoundi R, Toto J-C, Fontenille D: Insecticide susceptibility status of Anopheles gambiae s.l. (Diptera: Culicidae) in the Republic of Cameroon. Journal of Medical Entomology 2003, 40:491-497.
1680	PCR (Scott, 1993)	PCR-RFLP (Favia, 1997)	Larval collection				2001	2001		Cameroon	9.3	13.3833	Etang J, Manga L, Chandre F, Guillet P, Fondjo E, Mimpfoundi R, Toto J-C, Fontenille D: Insecticide susceptibility status of Anopheles gambiae s.l. (Diptera: Culicidae) in the Republic of Cameroon. Journal of Medical Entomology 2003, 40:491-497.
1698	PCR (Scott, 1993)		Resting outdoors in dug pit shelters				2011	2011		United Republic of Tanzania	-4.94769	39.788	Sikulu M, Majambere S, Khatib B, Ali A, Hugo L, Dowell F: Using a near-infrared spectrometer to estimate the age of anopheles mosquitoes exposed to pyrethroids. Plos One 2014, 9:e90657.
1699	PCR (Scott, 1993)	PCR (Favia, 2001)	Larval collection				2012	2012		Burkina Faso	10.3333	-3.18333	Dabire KR, Namountougou, M: (2014) personal communication	Dabire R, Namountougou M, Diabate A, Bado J, Dabire R, Diabate A, Soma D, Toe H, Bass C, Combary P: Distribution and frequency of kdr mutations within Anopheles gambiae s.l. populations and first report of the ace.1 G119S mutation in Anopheles arabiensis from Burkina Faso (West Africa). Plos One 2014, 9:e101484.
1701	PCR (Scott, 1993)	PCR (Favia, 2001)	Larval collection				2012	2012		Burkina Faso	10.6544	-5.16591	Dabire KR, Namountougou, M: (2014) personal communication	Dabire R, Namountougou M, Diabate A, Bado J, Dabire R, Diabate A, Soma D, Toe H, Bass C, Combary P: Distribution and frequency of kdr mutations within Anopheles gambiae s.l. populations and first report of the ace.1 G119S mutation in Anopheles arabiensis from Burkina Faso (West Africa). Plos One 2014, 9:e101484.
1702	PCR (Scott, 1993)	PCR (Favia, 2001)	Larval collection				2012	2012		Burkina Faso	10.97	-4.91	Dabire KR, Namountougou, M: (2014) personal communication	Dabire R, Namountougou M, Diabate A, Bado J, Dabire R, Diabate A, Soma D, Toe H, Bass C, Combary P: Distribution and frequency of kdr mutations within Anopheles gambiae s.l. populations and first report of the ace.1 G119S mutation in Anopheles arabiensis from Burkina Faso (West Africa). Plos One 2014, 9:e101484.
1703	PCR (Scott, 1993)	PCR (Favia, 2001)	Larval collection				2012	2012		Burkina Faso	11.1833	-4.28333	Dabire KR, Namountougou, M: (2014) personal communication	Dabire R, Namountougou M, Diabate A, Bado J, Dabire R, Diabate A, Soma D, Toe H, Bass C, Combary P: Distribution and frequency of kdr mutations within Anopheles gambiae s.l. populations and first report of the ace.1 G119S mutation in Anopheles arabiensis from Burkina Faso (West Africa). Plos One 2014, 9:e101484.
1704	PCR (Scott, 1993)	PCR (Favia, 2001)	Larval collection				2012	2012		Burkina Faso	11.0294	-4.04583	Dabire KR, Namountougou, M: (2014) personal communication	Dabire R, Namountougou M, Diabate A, Bado J, Dabire R, Diabate A, Soma D, Toe H, Bass C, Combary P: Distribution and frequency of kdr mutations within Anopheles gambiae s.l. populations and first report of the ace.1 G119S mutation in Anopheles arabiensis from Burkina Faso (West Africa). Plos One 2014, 9:e101484.
1705	PCR (Scott, 1993)	PCR (Favia, 2001)	Larval collection				2012	2012		Burkina Faso	11.75	-0.86667	Dabire KR, Namountougou, M: (2014) personal communication	Dabire R, Namountougou M, Diabate A, Bado J, Dabire R, Diabate A, Soma D, Toe H, Bass C, Combary P: Distribution and frequency of kdr mutations within Anopheles gambiae s.l. populations and first report of the ace.1 G119S mutation in Anopheles arabiensis from Burkina Faso (West Africa). Plos One 2014, 9:e101484.
1706	PCR (Scott, 1993)	PCR (Favia, 2001)	Larval collection				2012	2012		Burkina Faso	12.4667	-3.45	Dabire KR, Namountougou, M: (2014) personal communication	Dabire R, Namountougou M, Diabate A, Bado J, Dabire R, Diabate A, Soma D, Toe H, Bass C, Combary P: Distribution and frequency of kdr mutations within Anopheles gambiae s.l. populations and first report of the ace.1 G119S mutation in Anopheles arabiensis from Burkina Faso (West Africa). Plos One 2014, 9:e101484.
1707	PCR (Scott, 1993)	PCR (Favia, 2001)	Larval collection				2012	2012		Burkina Faso	12.2511	-2.36113	Dabire KR, Namountougou, M: (2014) personal communication	Dabire R, Namountougou M, Diabate A, Bado J, Dabire R, Diabate A, Soma D, Toe H, Bass C, Combary P: Distribution and frequency of kdr mutations within Anopheles gambiae s.l. populations and first report of the ace.1 G119S mutation in Anopheles arabiensis from Burkina Faso (West Africa). Plos One 2014, 9:e101484.
1708	PCR (Scott, 1993)	PCR (Favia, 2001)	Larval collection				2012	2012		Burkina Faso	12.6836	-2.19245	Dabire KR, Namountougou, M: (2014) personal communication	Dabire R, Namountougou M, Diabate A, Bado J, Dabire R, Diabate A, Soma D, Toe H, Bass C, Combary P: Distribution and frequency of kdr mutations within Anopheles gambiae s.l. populations and first report of the ace.1 G119S mutation in Anopheles arabiensis from Burkina Faso (West Africa). Plos One 2014, 9:e101484.
1709	PCR (Scott, 1993)	PCR (Favia, 2001)	Larval collection				2012	2012		Burkina Faso	12.0602	0.36056	Dabire KR, Namountougou, M: (2014) personal communication	Dabire R, Namountougou M, Diabate A, Bado J, Dabire R, Diabate A, Soma D, Toe H, Bass C, Combary P: Distribution and frequency of kdr mutations within Anopheles gambiae s.l. populations and first report of the ace.1 G119S mutation in Anopheles arabiensis from Burkina Faso (West Africa). Plos One 2014, 9:e101484.
1710	PCR (Scott, 1993)	PCR (Favia, 2001)	Larval collection				2012	2012		Burkina Faso	13.1	-1.08333	Dabire KR, Namountougou, M: (2014) personal communication	Dabire R, Namountougou M, Diabate A, Bado J, Dabire R, Diabate A, Soma D, Toe H, Bass C, Combary P: Distribution and frequency of kdr mutations within Anopheles gambiae s.l. populations and first report of the ace.1 G119S mutation in Anopheles arabiensis from Burkina Faso (West Africa). Plos One 2014, 9:e101484.
1711	PCR (Scott, 1993)	PCR (Favia, 2001)	Larval collection				2012	2012		Burkina Faso	13.571	-2.41684	Dabire KR, Namountougou, M: (2014) personal communication	Dabire R, Namountougou M, Diabate A, Bado J, Dabire R, Diabate A, Soma D, Toe H, Bass C, Combary P: Distribution and frequency of kdr mutations within Anopheles gambiae s.l. populations and first report of the ace.1 G119S mutation in Anopheles arabiensis from Burkina Faso (West Africa). Plos One 2014, 9:e101484.
1712	PCR (Scott, 1993)	PCR (Favia, 2001)	Larval collection				2012	2012		Burkina Faso	14.05	-0.05	Dabire KR, Namountougou, M: (2014) personal communication	Dabire R, Namountougou M, Diabate A, Bado J, Dabire R, Diabate A, Soma D, Toe H, Bass C, Combary P: Distribution and frequency of kdr mutations within Anopheles gambiae s.l. populations and first report of the ace.1 G119S mutation in Anopheles arabiensis from Burkina Faso (West Africa). Plos One 2014, 9:e101484.
1713	PCR (Scott, 1993)	PCR (Favia, 2001)	Larval collection				2013	2013		Burkina Faso	11.7823	-0.36456	Dabire KR, Namountougou, M: (2014) personal communication
1715	PCR (Scott, 1993)	PCR (Favia, 2001)	Larval collection				2013	2013		Burkina Faso	12.0602	0.36056	Dabire KR, Namountougou, M: (2014) personal communication
1716	PCR (Scott, 1993)	PCR (Favia, 2001)	Larval collection				2013	2013		Burkina Faso	10.97	-4.91	Dabire KR, Namountougou, M: (2014) personal communication
1718	PCR (Scott, 1993)	PCR (Favia, 2001)	Larval collection				2013	2013		Burkina Faso	12.35	-1.5	Dabire KR, Namountougou, M: (2014) personal communication	Dabire KR, Diabate A, Namountougou M, Toe KH, Ouari A, Kengne P, Bass C, Baldet T: Distribution of pyrethroid and DDT resistance and the L1014F kdr mutation in Anopheles gambiae s.l. from Burkina Faso (West Africa). Transactions of the Royal Society of Tropical Medicine and Hygiene 2009, 103:1113-1120.
1719	PCR (Scott, 1993)	PCR (Favia, 2001)	Larval collection				2013	2013		Burkina Faso	14.05	-0.05	Dabire KR, Namountougou, M: (2014) personal communication
1721	PCR (Scott, 1993)	PCR (Favia, 2001)	Larval collection				2013	2013		Burkina Faso	11.4833	-3.51667	Dabire KR, Namountougou, M: (2014) personal communication
1722	PCR (Scott, 1993)	PCR (Favia, 2001)	Larval collection				2013	2013		Burkina Faso	11.6667	-4.4	Dabire KR, Namountougou, M: (2014) personal communication
1723	PCR (Scott, 1993)	PCR (Favia, 2001)	Larval collection				2013	2013		Burkina Faso	11.1645	-4.25303	Dabire KR, Namountougou, M: (2014) personal communication
1725	PCR (Scott, 1993)	PCR (Favia, 2001)	Larval collection				2013	2013		Burkina Faso	12.6167	-3.91667	Dabire KR, Namountougou, M: (2014) personal communication
1727	Electrophoresis (Mnzava, 1986)		Man biting indoors	Man biting outdoors			1988	1988		United Republic of Tanzania	-5.95	39.3	Lines JD, Nassor NS: DDT resistance in Anopheles gambiae declines with mosquito age. Medical and Veterinary Entomology 1991, 5:261-265.
1728	Electrophoresis (Mnzava, 1986)		Larval collection				1989	1989		United Republic of Tanzania	-6.16673	39.2244	Lines JD, Nassor NS: DDT resistance in Anopheles gambiae declines with mosquito age. Medical and Veterinary Entomology 1991, 5:261-265.
1729	Chromosome analysis (Coluzzi, 1986; Hunt, 1973, Green, 1980))	Electrophoresis (Mahon, 1976; Miles 1978, 1979)	Window exit trap	House resting indoors			1986	1986		South Africa	-27.3564	32.2264	Sharp BL, Lesueur D, Bekker P, Le Sueur D: Effect of DDT on survival and blood feeding success of Anopheles arabiensis in northern Kwazulu, Republic of South Africa. Journal of the American Mosquito Control Association 1990, 6:197-202.
1730	Chromosome analysis (Coluzzi, 1986; Hunt, 1973, Green, 1980))	Electrophoresis (Mahon, 1976; Miles 1978, 1979)	Window exit trap	House resting indoors			1987	1987		South Africa	-27.3564	32.2264	Sharp BL, Lesueur D, Bekker P, Le Sueur D: Effect of DDT on survival and blood feeding success of Anopheles arabiensis in northern Kwazulu, Republic of South Africa. Journal of the American Mosquito Control Association 1990, 6:197-202.
1731	Chromosome analysis (Coluzzi, 1986; Hunt, 1973, Green, 1980))	Electrophoresis (Mahon, 1976; Miles 1978, 1979)	Window exit trap	House resting indoors			1988	1988		South Africa	-27.3564	32.2264	Sharp BL, Lesueur D, Bekker P, Le Sueur D: Effect of DDT on survival and blood feeding success of Anopheles arabiensis in northern Kwazulu, Republic of South Africa. Journal of the American Mosquito Control Association 1990, 6:197-202.
1732	Morphology	PCR	Resting outdoors in dug pit shelters				2003	2003		Madagascar	-19.2431	46.2728	Ratovonjato J, Le Goff G, Rajaonarivelo E, Rakotondraibe EM, Robert V: [Recent observations on the sensitivity to pyrethroids and DDT of Anopheles arabiensis and Anopheles funestus in the central Highlands of Madagascar; preliminary results on the absence of the kdr mutation in An. arabiensis]. Archives de l'Institut Pasteur de Madagascar 2003, 69:63-69.	Ratovonjato J: (2014) personal communication.
1733	Morphology	PCR	Resting outdoors in dug pit shelters				2002	2002		Madagascar	-19.2431	46.2728	Ratovonjato J, Le Goff G, Rajaonarivelo E, Rakotondraibe EM, Robert V: [Recent observations on the sensitivity to pyrethroids and DDT of Anopheles arabiensis and Anopheles funestus in the central Highlands of Madagascar; preliminary results on the absence of the kdr mutation in An. arabiensis]. Archives de l'Institut Pasteur de Madagascar 2003, 69:63-69.	Ratovonjato J: (2014) personal communication.
1734	Morphology	PCR	Resting outdoors in dug pit shelters				2003	2003		Madagascar	-19.2431	46.2728	Ratovonjato J, Le Goff G, Rajaonarivelo E, Rakotondraibe EM, Robert V: [Recent observations on the sensitivity to pyrethroids and DDT of Anopheles arabiensis and Anopheles funestus in the central Highlands of Madagascar; preliminary results on the absence of the kdr mutation in An. arabiensis]. Archives de l'Institut Pasteur de Madagascar 2003, 69:63-69.	Ratovonjato J: (2014) personal communication.
1735	Morphology	PCR	Resting outdoors in dug pit shelters				2002	2002		Madagascar	-19.0094	46.4225	Ratovonjato J, Le Goff G, Rajaonarivelo E, Rakotondraibe EM, Robert V: [Recent observations on the sensitivity to pyrethroids and DDT of Anopheles arabiensis and Anopheles funestus in the central Highlands of Madagascar; preliminary results on the absence of the kdr mutation in An. arabiensis]. Archives de l'Institut Pasteur de Madagascar 2003, 69:63-69.	Ratovonjato J: (2014) personal communication.
1736	Morphology	PCR	Resting outdoors in dug pit shelters				2003	2003		Madagascar	-18.95	47.5667	Ratovonjato J, Le Goff G, Rajaonarivelo E, Rakotondraibe EM, Robert V: [Recent observations on the sensitivity to pyrethroids and DDT of Anopheles arabiensis and Anopheles funestus in the central Highlands of Madagascar; preliminary results on the absence of the kdr mutation in An. arabiensis]. Archives de l'Institut Pasteur de Madagascar 2003, 69:63-69.	Ratovonjato J: (2014) personal communication.
1737	Morphology	PCR-RFLP (Fanello, 2002)	Larval collection				2011	2012		Burkina Faso	11.0294	-4.04583	Alout H, Yameogo B, Djogbenou L, Chandre F, Dabire R, Djogbenou L, Dabire R, Corbel V, Cohuet A: Interplay between Plasmodium infection and resistance to insecticides in vector mosquitoes. The Journal of infectious diseases 2014, 210:1464-1470.	Namountougou M, Diabate A, Etang J, Bass C, Sawadogo SP, Gnankinie O, Baldet T, Martin T, Chandre F, Simard F, Dabire RK: First report of the L1014S kdr mutation in wild populations of Anopheles gambiae M and S molecular forms in Burkina Faso (West Africa). Acta Tropica 2013, 125:123-127.
1738	Morphology	PCR (Scott, 1993)	Larval collection				2014	2014		United Republic of Tanzania	-8.15443	36.393	Lwetoijera DW, Harris C, Kiware SS, Dongus S, Devine GJ, McCall PJ, Majambere S: Increasing role of Anopheles funestus and Anopheles arabiensis in malaria transmission in the Kilombero Valley, Tanzania. Malaria Journal 2014, 13.
1739	Morphology	SINE-PCR (Santolamazza, 2008)	Larval collection				2009	2009		Nigeria	12.35	9.98333	Ibrahim SS, Manu YA, Tukur Z, Irving H, Wondji CS: High frequency of kdr L1014F is associated with pyrethroid resistance in Anopheles coluzzii in Sudan savannah of northern Nigeria. Bmc Infectious Diseases 2014, 14.
1743	Morphology	PCR (Scott, 1993)	Larval collection				2009	2009		Sudan	14.4	33.5167	Abdalla H, Wilding CS, Nardini L, Pignatelli P, Koekemoer LL, Ranson H, Coetzee M: Insecticide resistance in Anopheles arabiensis in Sudan: temporal trends and underlying mechanisms. Parasites & Vectors 2014, 7.	Abdalla H, Matambo TS, Koekemoer LL, Mnzava AP, Hunt RH, Coetzee M: Insecticide susceptibility and vector status of natural populations of Anopheles arabiensis from Sudan. Transactions of the Royal Society of Tropical Medicine and Hygiene 2008, 102:263-271.
1744	Morphology	PCR (Scott, 1993)	Larval collection				2010	2010		Sudan	14.4	33.5167	Abdalla H, Wilding CS, Nardini L, Pignatelli P, Koekemoer LL, Ranson H, Coetzee M: Insecticide resistance in Anopheles arabiensis in Sudan: temporal trends and underlying mechanisms. Parasites & Vectors 2014, 7.	Abdalla H, Matambo TS, Koekemoer LL, Mnzava AP, Hunt RH, Coetzee M: Insecticide susceptibility and vector status of natural populations of Anopheles arabiensis from Sudan. Transactions of the Royal Society of Tropical Medicine and Hygiene 2008, 102:263-271.
1745	Morphology	PCR (Scott, 1993)	Larval collection				2011	2011		Sudan	14.4	33.5167	Abdalla H, Wilding CS, Nardini L, Pignatelli P, Koekemoer LL, Ranson H, Coetzee M: Insecticide resistance in Anopheles arabiensis in Sudan: temporal trends and underlying mechanisms. Parasites & Vectors 2014, 7.	Abdalla H, Matambo TS, Koekemoer LL, Mnzava AP, Hunt RH, Coetzee M: Insecticide susceptibility and vector status of natural populations of Anopheles arabiensis from Sudan. Transactions of the Royal Society of Tropical Medicine and Hygiene 2008, 102:263-271.
1746	Morphology	PCR (Scott, 1993)	Larval collection				2009	2009		Sudan	14.7833	33.3667	Abdalla H, Wilding CS, Nardini L, Pignatelli P, Koekemoer LL, Ranson H, Coetzee M: Insecticide resistance in Anopheles arabiensis in Sudan: temporal trends and underlying mechanisms. Parasites & Vectors 2014, 7.	Abdalla H, Matambo TS, Koekemoer LL, Mnzava AP, Hunt RH, Coetzee M: Insecticide susceptibility and vector status of natural populations of Anopheles arabiensis from Sudan. Transactions of the Royal Society of Tropical Medicine and Hygiene 2008, 102:263-271.
1747	Morphology	PCR (Scott, 1993)	Larval collection				2010	2010		Sudan	14.7833	33.3667	Abdalla H, Wilding CS, Nardini L, Pignatelli P, Koekemoer LL, Ranson H, Coetzee M: Insecticide resistance in Anopheles arabiensis in Sudan: temporal trends and underlying mechanisms. Parasites & Vectors 2014, 7.	Abdalla H, Matambo TS, Koekemoer LL, Mnzava AP, Hunt RH, Coetzee M: Insecticide susceptibility and vector status of natural populations of Anopheles arabiensis from Sudan. Transactions of the Royal Society of Tropical Medicine and Hygiene 2008, 102:263-271.
1748	Morphology	PCR (Scott, 1993)	Larval collection				2011	2011		Sudan	14.7833	33.3667	Abdalla H, Wilding CS, Nardini L, Pignatelli P, Koekemoer LL, Ranson H, Coetzee M: Insecticide resistance in Anopheles arabiensis in Sudan: temporal trends and underlying mechanisms. Parasites & Vectors 2014, 7.	Abdalla H, Matambo TS, Koekemoer LL, Mnzava AP, Hunt RH, Coetzee M: Insecticide susceptibility and vector status of natural populations of Anopheles arabiensis from Sudan. Transactions of the Royal Society of Tropical Medicine and Hygiene 2008, 102:263-271.
1749	Morphology	PCR (Scott, 1993)	Larval collection				2009	2009		Sudan	13.85	33.55	Abdalla H, Wilding CS, Nardini L, Pignatelli P, Koekemoer LL, Ranson H, Coetzee M: Insecticide resistance in Anopheles arabiensis in Sudan: temporal trends and underlying mechanisms. Parasites & Vectors 2014, 7.	Abdalla H, Matambo TS, Koekemoer LL, Mnzava AP, Hunt RH, Coetzee M: Insecticide susceptibility and vector status of natural populations of Anopheles arabiensis from Sudan. Transactions of the Royal Society of Tropical Medicine and Hygiene 2008, 102:263-271.
1750	Morphology	PCR (Scott, 1993)	Larval collection				2010	2010		Sudan	13.85	33.55	Abdalla H, Wilding CS, Nardini L, Pignatelli P, Koekemoer LL, Ranson H, Coetzee M: Insecticide resistance in Anopheles arabiensis in Sudan: temporal trends and underlying mechanisms. Parasites & Vectors 2014, 7.	Abdalla H, Matambo TS, Koekemoer LL, Mnzava AP, Hunt RH, Coetzee M: Insecticide susceptibility and vector status of natural populations of Anopheles arabiensis from Sudan. Transactions of the Royal Society of Tropical Medicine and Hygiene 2008, 102:263-271.
1751	Morphology	PCR (Scott, 1993)	Larval collection				2011	2011		Sudan	13.85	33.55	Abdalla H, Wilding CS, Nardini L, Pignatelli P, Koekemoer LL, Ranson H, Coetzee M: Insecticide resistance in Anopheles arabiensis in Sudan: temporal trends and underlying mechanisms. Parasites & Vectors 2014, 7.	Abdalla H, Matambo TS, Koekemoer LL, Mnzava AP, Hunt RH, Coetzee M: Insecticide susceptibility and vector status of natural populations of Anopheles arabiensis from Sudan. Transactions of the Royal Society of Tropical Medicine and Hygiene 2008, 102:263-271.
1752	Morphology	PCR (Scott, 1993)	Larval collection				2009	2009		Sudan	14.1833	33.1333	Abdalla H, Wilding CS, Nardini L, Pignatelli P, Koekemoer LL, Ranson H, Coetzee M: Insecticide resistance in Anopheles arabiensis in Sudan: temporal trends and underlying mechanisms. Parasites & Vectors 2014, 7.	Abdalla H, Matambo TS, Koekemoer LL, Mnzava AP, Hunt RH, Coetzee M: Insecticide susceptibility and vector status of natural populations of Anopheles arabiensis from Sudan. Transactions of the Royal Society of Tropical Medicine and Hygiene 2008, 102:263-271.
1753	Morphology	PCR (Scott, 1993)	Larval collection				2010	2010		Sudan	14.1833	33.1333	Abdalla H, Wilding CS, Nardini L, Pignatelli P, Koekemoer LL, Ranson H, Coetzee M: Insecticide resistance in Anopheles arabiensis in Sudan: temporal trends and underlying mechanisms. Parasites & Vectors 2014, 7.	Abdalla H, Matambo TS, Koekemoer LL, Mnzava AP, Hunt RH, Coetzee M: Insecticide susceptibility and vector status of natural populations of Anopheles arabiensis from Sudan. Transactions of the Royal Society of Tropical Medicine and Hygiene 2008, 102:263-271.
1754	Morphology	PCR (Scott, 1993)	Larval collection				2011	2011		Sudan	14.1833	33.1333	Abdalla H, Wilding CS, Nardini L, Pignatelli P, Koekemoer LL, Ranson H, Coetzee M: Insecticide resistance in Anopheles arabiensis in Sudan: temporal trends and underlying mechanisms. Parasites & Vectors 2014, 7.	Abdalla H, Matambo TS, Koekemoer LL, Mnzava AP, Hunt RH, Coetzee M: Insecticide susceptibility and vector status of natural populations of Anopheles arabiensis from Sudan. Transactions of the Royal Society of Tropical Medicine and Hygiene 2008, 102:263-271.
1815	Morphology	PCR (Scott, 1993)	Larval collection				2011	2011		Kenya	-0.06115	34.3349	Ochomo E, Bayoh NM, Kamau L, Atieli F, Vulule J, Ouma C, Ombok M, Njagi K, Soti D, Mathenge E, et al: Pyrethroid susceptibility of malaria vectors in four Districts of western Kenya. Parasites & Vectors 2014, 7.	Ochomo E: (2016) personal communication.
1816	Morphology	PCR (Scott, 1993)	Larval collection				2011	2011		Kenya	0.01118	34.1106	Ochomo E, Bayoh NM, Kamau L, Atieli F, Vulule J, Ouma C, Ombok M, Njagi K, Soti D, Mathenge E, et al: Pyrethroid susceptibility of malaria vectors in four Districts of western Kenya. Parasites & Vectors 2014, 7.	Ochomo E: (2016) personal communication.
1817	Morphology	PCR (Scott, 1993)	Larval collection				2011	2011		Kenya	-0.08432	34.3353	Ochomo E, Bayoh NM, Kamau L, Atieli F, Vulule J, Ouma C, Ombok M, Njagi K, Soti D, Mathenge E, et al: Pyrethroid susceptibility of malaria vectors in four Districts of western Kenya. Parasites & Vectors 2014, 7.	Ochomo E: (2016) personal communication.
1818	Morphology	PCR (Scott, 1993)	Larval collection				2011	2011		Kenya	-0.02994	34.0129	Ochomo E, Bayoh NM, Kamau L, Atieli F, Vulule J, Ouma C, Ombok M, Njagi K, Soti D, Mathenge E, et al: Pyrethroid susceptibility of malaria vectors in four Districts of western Kenya. Parasites & Vectors 2014, 7.	Ochomo E: (2016) personal communication.
1819	Morphology	PCR (Scott, 1993)	Larval collection				2011	2011		Kenya	-0.23878	34.2521	Ochomo E, Bayoh NM, Kamau L, Atieli F, Vulule J, Ouma C, Ombok M, Njagi K, Soti D, Mathenge E, et al: Pyrethroid susceptibility of malaria vectors in four Districts of western Kenya. Parasites & Vectors 2014, 7.	Ochomo E: (2016) personal communication.
1820	Morphology	PCR (Scott, 1993)	Larval collection				2011	2011		Kenya	-0.10549	34.1685	Ochomo E, Bayoh NM, Kamau L, Atieli F, Vulule J, Ouma C, Ombok M, Njagi K, Soti D, Mathenge E, et al: Pyrethroid susceptibility of malaria vectors in four Districts of western Kenya. Parasites & Vectors 2014, 7.	Ochomo E: (2016) personal communication.
1821	Morphology	PCR (Scott, 1993)	Larval collection				2011	2011		Kenya	-0.28012	34.299	Ochomo E, Bayoh NM, Kamau L, Atieli F, Vulule J, Ouma C, Ombok M, Njagi K, Soti D, Mathenge E, et al: Pyrethroid susceptibility of malaria vectors in four Districts of western Kenya. Parasites & Vectors 2014, 7.	Ochomo E: (2016) personal communication.
1822	Morphology	PCR (Scott, 1993)	Larval collection				2011	2011		Kenya	-0.17426	34.3452	Ochomo E, Bayoh NM, Kamau L, Atieli F, Vulule J, Ouma C, Ombok M, Njagi K, Soti D, Mathenge E, et al: Pyrethroid susceptibility of malaria vectors in four Districts of western Kenya. Parasites & Vectors 2014, 7.	Ochomo E: (2016) personal communication.
1823	Morphology	PCR (Scott, 1993)	Larval collection				2011	2011		Kenya	-0.17955	34.369	Ochomo E, Bayoh NM, Kamau L, Atieli F, Vulule J, Ouma C, Ombok M, Njagi K, Soti D, Mathenge E, et al: Pyrethroid susceptibility of malaria vectors in four Districts of western Kenya. Parasites & Vectors 2014, 7.	Ochomo E: (2016) personal communication.
1824	Morphology	PCR (Scott, 1993)	Larval collection				2011	2011		Kenya	-0.3945	34.2902	Ochomo E, Bayoh NM, Kamau L, Atieli F, Vulule J, Ouma C, Ombok M, Njagi K, Soti D, Mathenge E, et al: Pyrethroid susceptibility of malaria vectors in four Districts of western Kenya. Parasites & Vectors 2014, 7.	Ochomo E: (2016) personal communication.
1825	Morphology	PCR (Scott, 1993)	Larval collection				2011	2011		Kenya	-0.34709	34.2952	Ochomo E, Bayoh NM, Kamau L, Atieli F, Vulule J, Ouma C, Ombok M, Njagi K, Soti D, Mathenge E, et al: Pyrethroid susceptibility of malaria vectors in four Districts of western Kenya. Parasites & Vectors 2014, 7.	Ochomo E: (2016) personal communication.
1826	Morphology	PCR (Scott, 1993)	Larval collection				2011	2011		Kenya	-0.32816	34.2667	Ochomo E, Bayoh NM, Kamau L, Atieli F, Vulule J, Ouma C, Ombok M, Njagi K, Soti D, Mathenge E, et al: Pyrethroid susceptibility of malaria vectors in four Districts of western Kenya. Parasites & Vectors 2014, 7.	Ochomo E: (2016) personal communication.
1827	Morphology	PCR (Scott, 1993)	Larval collection				2011	2011		Kenya	-0.1956	34.1751	Ochomo E, Bayoh NM, Kamau L, Atieli F, Vulule J, Ouma C, Ombok M, Njagi K, Soti D, Mathenge E, et al: Pyrethroid susceptibility of malaria vectors in four Districts of western Kenya. Parasites & Vectors 2014, 7.	Ochomo E: (2016) personal communication.
1828	Morphology	PCR (Scott, 1993)	Larval collection				2011	2011		Kenya	-0.16501	34.428	Ochomo E, Bayoh NM, Kamau L, Atieli F, Vulule J, Ouma C, Ombok M, Njagi K, Soti D, Mathenge E, et al: Pyrethroid susceptibility of malaria vectors in four Districts of western Kenya. Parasites & Vectors 2014, 7.	Ochomo E: (2016) personal communication.
1829	Morphology	PCR (Scott, 1993)	Larval collection				2011	2011		Kenya	-0.08225	34.3857	Ochomo E, Bayoh NM, Kamau L, Atieli F, Vulule J, Ouma C, Ombok M, Njagi K, Soti D, Mathenge E, et al: Pyrethroid susceptibility of malaria vectors in four Districts of western Kenya. Parasites & Vectors 2014, 7.	Ochomo E: (2016) personal communication.
1830	Morphology	PCR (Scott, 1993)	Larval collection				2011	2011		Kenya	-0.05977	34.0932	Ochomo E, Bayoh NM, Kamau L, Atieli F, Vulule J, Ouma C, Ombok M, Njagi K, Soti D, Mathenge E, et al: Pyrethroid susceptibility of malaria vectors in four Districts of western Kenya. Parasites & Vectors 2014, 7.	Ochomo E: (2016) personal communication.
1831	Morphology	PCR (Scott, 1993)	Larval collection				2011	2011		Kenya	-0.08155	34.1718	Ochomo E, Bayoh NM, Kamau L, Atieli F, Vulule J, Ouma C, Ombok M, Njagi K, Soti D, Mathenge E, et al: Pyrethroid susceptibility of malaria vectors in four Districts of western Kenya. Parasites & Vectors 2014, 7.	Ochomo E: (2016) personal communication.
1832	Morphology	PCR (Scott, 1993)	Larval collection				2011	2011		Kenya	-0.16892	34.1437	Ochomo E, Bayoh NM, Kamau L, Atieli F, Vulule J, Ouma C, Ombok M, Njagi K, Soti D, Mathenge E, et al: Pyrethroid susceptibility of malaria vectors in four Districts of western Kenya. Parasites & Vectors 2014, 7.	Ochomo E: (2016) personal communication.
1833	Morphology	PCR (Scott, 1993)	Larval collection				2011	2011		Kenya	-0.14719	35.207	Ochomo E, Bayoh NM, Kamau L, Atieli F, Vulule J, Ouma C, Ombok M, Njagi K, Soti D, Mathenge E, et al: Pyrethroid susceptibility of malaria vectors in four Districts of western Kenya. Parasites & Vectors 2014, 7.	Ochomo E: (2016) personal communication.
1834	Morphology	PCR (Scott, 1993)	Larval collection				2011	2011		Kenya	-0.21776	35.2714	Ochomo E, Bayoh NM, Kamau L, Atieli F, Vulule J, Ouma C, Ombok M, Njagi K, Soti D, Mathenge E, et al: Pyrethroid susceptibility of malaria vectors in four Districts of western Kenya. Parasites & Vectors 2014, 7.	Ochomo E: (2016) personal communication.
1835	Morphology	PCR (Scott, 1993)	Larval collection				2011	2011		Kenya	-0.15629	35.1875	Ochomo E, Bayoh NM, Kamau L, Atieli F, Vulule J, Ouma C, Ombok M, Njagi K, Soti D, Mathenge E, et al: Pyrethroid susceptibility of malaria vectors in four Districts of western Kenya. Parasites & Vectors 2014, 7.	Ochomo E: (2016) personal communication.
1836	Morphology	PCR (Scott, 1993)	Larval collection				2011	2011		Kenya	-0.17983	35.2665	Ochomo E, Bayoh NM, Kamau L, Atieli F, Vulule J, Ouma C, Ombok M, Njagi K, Soti D, Mathenge E, et al: Pyrethroid susceptibility of malaria vectors in four Districts of western Kenya. Parasites & Vectors 2014, 7.	Ochomo E: (2016) personal communication.
1837	Morphology	PCR (Scott, 1993)	Larval collection				2011	2011		Kenya	-0.20466	34.9109	Ochomo E, Bayoh NM, Kamau L, Atieli F, Vulule J, Ouma C, Ombok M, Njagi K, Soti D, Mathenge E, et al: Pyrethroid susceptibility of malaria vectors in four Districts of western Kenya. Parasites & Vectors 2014, 7.	Ochomo E: (2016) personal communication.
1838	Morphology	PCR (Scott, 1993)	Larval collection				2011	2011		Kenya	-0.14686	35.0439	Ochomo E, Bayoh NM, Kamau L, Atieli F, Vulule J, Ouma C, Ombok M, Njagi K, Soti D, Mathenge E, et al: Pyrethroid susceptibility of malaria vectors in four Districts of western Kenya. Parasites & Vectors 2014, 7.	Ochomo E: (2016) personal communication.
1839	Morphology	PCR (Scott, 1993)	Larval collection				2011	2011		Kenya	-0.22737	34.8961	Ochomo E, Bayoh NM, Kamau L, Atieli F, Vulule J, Ouma C, Ombok M, Njagi K, Soti D, Mathenge E, et al: Pyrethroid susceptibility of malaria vectors in four Districts of western Kenya. Parasites & Vectors 2014, 7.	Ochomo E: (2016) personal communication.
1840	Morphology	PCR (Scott, 1993)	Larval collection				2011	2011		Kenya	-0.08595	35.0032	Ochomo E, Bayoh NM, Kamau L, Atieli F, Vulule J, Ouma C, Ombok M, Njagi K, Soti D, Mathenge E, et al: Pyrethroid susceptibility of malaria vectors in four Districts of western Kenya. Parasites & Vectors 2014, 7.	Ochomo E: (2016) personal communication.
1841	Morphology	PCR (Scott, 1993)	Larval collection				2011	2011		Kenya	-0.32034	34.9063	Ochomo E, Bayoh NM, Kamau L, Atieli F, Vulule J, Ouma C, Ombok M, Njagi K, Soti D, Mathenge E, et al: Pyrethroid susceptibility of malaria vectors in four Districts of western Kenya. Parasites & Vectors 2014, 7.	Ochomo E: (2016) personal communication.
1842	Morphology	PCR (Scott, 1993)	Larval collection				2011	2011		Kenya	-0.0775	35.1934	Ochomo E, Bayoh NM, Kamau L, Atieli F, Vulule J, Ouma C, Ombok M, Njagi K, Soti D, Mathenge E, et al: Pyrethroid susceptibility of malaria vectors in four Districts of western Kenya. Parasites & Vectors 2014, 7.	Ochomo E: (2016) personal communication.
1843	Morphology	PCR (Scott, 1993)	Larval collection				2011	2011		Kenya	-0.12807	35.0951	Ochomo E, Bayoh NM, Kamau L, Atieli F, Vulule J, Ouma C, Ombok M, Njagi K, Soti D, Mathenge E, et al: Pyrethroid susceptibility of malaria vectors in four Districts of western Kenya. Parasites & Vectors 2014, 7.	Ochomo E: (2016) personal communication.
1844	Morphology	PCR (Scott, 1993)	Larval collection				2011	2011		Kenya	-0.18744	35.0224	Ochomo E, Bayoh NM, Kamau L, Atieli F, Vulule J, Ouma C, Ombok M, Njagi K, Soti D, Mathenge E, et al: Pyrethroid susceptibility of malaria vectors in four Districts of western Kenya. Parasites & Vectors 2014, 7.	Ochomo E: (2016) personal communication.
1845	Morphology	PCR (Scott, 1993)	Larval collection				2011	2011		Kenya	-0.16478	35.0634	Ochomo E, Bayoh NM, Kamau L, Atieli F, Vulule J, Ouma C, Ombok M, Njagi K, Soti D, Mathenge E, et al: Pyrethroid susceptibility of malaria vectors in four Districts of western Kenya. Parasites & Vectors 2014, 7.	Ochomo E: (2016) personal communication.
1846	Morphology	PCR (Scott, 1993)	Larval collection				2011	2011		Kenya	-0.28638	35.0397	Ochomo E, Bayoh NM, Kamau L, Atieli F, Vulule J, Ouma C, Ombok M, Njagi K, Soti D, Mathenge E, et al: Pyrethroid susceptibility of malaria vectors in four Districts of western Kenya. Parasites & Vectors 2014, 7.	Ochomo E: (2016) personal communication.
1847	Morphology	PCR (Scott, 1993)	Larval collection				2011	2011		Kenya	-0.38281	34.6484	Ochomo E, Bayoh NM, Kamau L, Atieli F, Vulule J, Ouma C, Ombok M, Njagi K, Soti D, Mathenge E, et al: Pyrethroid susceptibility of malaria vectors in four Districts of western Kenya. Parasites & Vectors 2014, 7.	Ochomo E: (2016) personal communication.
1848	Morphology	PCR (Scott, 1993)	Larval collection				2011	2011		Kenya	-0.43839	34.5069	Ochomo E, Bayoh NM, Kamau L, Atieli F, Vulule J, Ouma C, Ombok M, Njagi K, Soti D, Mathenge E, et al: Pyrethroid susceptibility of malaria vectors in four Districts of western Kenya. Parasites & Vectors 2014, 7.	Ochomo E: (2016) personal communication.
1849	Morphology	PCR (Scott, 1993)	Larval collection				2011	2011		Kenya	-0.44192	34.619	Ochomo E, Bayoh NM, Kamau L, Atieli F, Vulule J, Ouma C, Ombok M, Njagi K, Soti D, Mathenge E, et al: Pyrethroid susceptibility of malaria vectors in four Districts of western Kenya. Parasites & Vectors 2014, 7.	Ochomo E: (2016) personal communication.
1850	Morphology	PCR (Scott, 1993)	Larval collection				2011	2011		Kenya	-0.44448	34.6401	Ochomo E, Bayoh NM, Kamau L, Atieli F, Vulule J, Ouma C, Ombok M, Njagi K, Soti D, Mathenge E, et al: Pyrethroid susceptibility of malaria vectors in four Districts of western Kenya. Parasites & Vectors 2014, 7.	Ochomo E: (2016) personal communication.
1851	Morphology	PCR (Scott, 1993)	Larval collection				2011	2011		Kenya	-0.35597	34.7024	Ochomo E, Bayoh NM, Kamau L, Atieli F, Vulule J, Ouma C, Ombok M, Njagi K, Soti D, Mathenge E, et al: Pyrethroid susceptibility of malaria vectors in four Districts of western Kenya. Parasites & Vectors 2014, 7.	Ochomo E: (2016) personal communication.
1852	Morphology	PCR (Scott, 1993)	Larval collection				2011	2011		Kenya	-0.3563	34.7527	Ochomo E, Bayoh NM, Kamau L, Atieli F, Vulule J, Ouma C, Ombok M, Njagi K, Soti D, Mathenge E, et al: Pyrethroid susceptibility of malaria vectors in four Districts of western Kenya. Parasites & Vectors 2014, 7.	Ochomo E: (2016) personal communication.
1853	Morphology	PCR (Scott, 1993)	Larval collection				2011	2011		Kenya	-0.35951	34.466	Ochomo E, Bayoh NM, Kamau L, Atieli F, Vulule J, Ouma C, Ombok M, Njagi K, Soti D, Mathenge E, et al: Pyrethroid susceptibility of malaria vectors in four Districts of western Kenya. Parasites & Vectors 2014, 7.	Ochomo E: (2016) personal communication.
[truncated: 1,090 more rows]

## Sheet: arabiensis background
ID	Class	Identification_method_1	Identification_method_2	Capture_method_1	Capture_method_2	Capture_method_3	Capture_method_4	Start_Year	End_Year	Publication_date	Country	Latitude	Longitude	Primary_source	Secondary_source	Tertiary_source
[truncated: 1,850 more rows]

[truncated: 16 more sheets: coluzzii presence, coluzzii background, funestus presence, funestus background, gambiae presence, gambiae background, melas presence, melas background, merus presence, merus background, gambiae cplx presence, gambiae cplx background, funestus subgrp presence, funestus subgrp background, funestus group presence, funestus group background]
