# Supplementary material for: Geographical distributions of African malaria vector sibling species and evidence for insecticide resistance
Source: Malar J. 2017 Feb 20;16:85. doi: 10.1186/s12936-017-1734-y (PMC5319841; doi:10.1186/s12936-017-1734-y)
Supplement: Supplementary file 15 — Additional file 15. Tables of summary insecticide resistance data. A separate worksheet is provided for each insecticide class for each of the Gambiae complex and the Funestus group. [file 12936_2017_1734_MOESM15_ESM.xlsx]

## Sheet: Funestus group-carbamates
Sibling species	Year range	No. records	Mortality (%)	Countries
An. aruni	NO DATA
An. brucei	NO DATA
An. confuses	NO DATA
An. funestus	Up to 2000 (first year = 1999)	2	Min: 100	Zambia
			Max: 100
			Mean: 100
			Median: 100
	2001-2005	1	Min: 71.4	Ghana
			Max: 74.1
			Mean: 71.4
			Median: 71.4
	2006 - 2010	18	Min: 0	Cameroon, Malawi, Mozambique, Uganda, Zambia
			Max: 100
			Mean: 72.5
			Median: 78
	2011 - 2015	33	Min: 2.3	Benin, Cameroon, DRC, Ghana, Kenya, Malawi, Mozambique, Nigeria, Senegal, Tanzania, Uganda, Zambia, Zimbabwe,
			Max: 100
			Mean: 65.5
			Median: 70.1
An. fuscivenosus	NO DATA
An. leesoni	NO DATA
An. parensis	All years (2012)	1	Min: 96	Uganda
			Max: 96
			Mean: 96
			Median: 96
An. rivulorum	All years (2012)	1	Min: 100	Kenya
			Max: 100
			Mean: 100
			Median: 100
An. vaneedeni	NO DATA

## Sheet: Funestus group-organochlorines
Sibling species	Year range	No. records	Mortality (%)	Countries
An. aruni	NO DATA
An. brucei	NO DATA
An. confuses	NO DATA
An. funestus	Up to 2000 (first year = 1999)	7	Min: 48.9	Burkina Faso, Zambia
			Max: 100
			Mean: 86.9
			Median: 100
	2001-2005	6	Min: 60.9	Burundi, Ghana, Uganda
			Max: 99
			Mean: 90.3
			Median: 96
	2006 - 2010	42	Min: 20	Burkina Faso, Burundi, Cameroon, Kenya, Malawi, Mozambique, Uganda, Zambia,
			Max: 100
			Mean: 93.8
			Median: 100
	2011 - 2015	45	Min: 0	Benin, Cameroon, DRC, Ghana, Kenya, Malawi, Mozambique, Nigeria, Senegal, Tanzania, Uganda, Zambia, Zimbabwe,
			Max: 100
			Mean: 65.1
			Median: 70
An. fuscivenosus	NO DATA
An. leesoni	NO DATA
An. parensis	All years (2012)	3	Min: 63	Uganda
			Max: 100
			Mean: 85
			Median: 92
An. rivulorum	All years (2012)	1	Min: 100	Kenya
			Max: 100
			Mean: 100
			Median: 100
An. vaneedeni	NO DATA

## Sheet: Funestus group-organophosphates
Sibling species	Year range	No. records	Mortality (%)	Countries
An. aruni	NO DATA
An. brucei	NO DATA
An. confuses	NO DATA
An. funestus	Up to 2000 (first year = 1999)	2	Min: 100	Zambia
			Max: 100
			Mean: 100
			Median: 100
	2001-2005	1	Min: 100	Ghana
			Max: 100
			Mean: 100
			Median: 100
	2006 - 2010	15	Min: 98.9	Cameroon, Ghana, Malawi, Mozambique, Uganda, Zambia
			Max: 100
			Mean: 99.9
			Median: 100
	2011 - 2015	30	Min: 98	Benin, Cameroon, DRC, Ghana, Kenya, Malawi, Mozambique, Nigeria, Senegal, Uganda, Zambia, Zimbabwe
			Max: 100
			Mean: 99.8
			Median: 100
An. fuscivenosus	NO DATA
An. leesoni	NO DATA
An. parensis	All years (2012)	1	Min: 100	Uganda
			Max: 100
			Mean: 100
			Median: 100
An. rivulorum	All years (2012)	1	Min: 100	Kenya
			Max: 100
			Mean: 100
			Median: 100
An. vaneedeni	NO DATA

## Sheet: Funestus group-pyrethroids
Sibling species	Year range	No. records	Mortality (%)	Countries
An. aruni	NO DATA
An. brucei	NO DATA
An. confuses	NO DATA
An. funestus	Up to 2000 (first year = 1999)	12	Min: 100	Burkina Faso, Zambia
			Max: 100
			Mean:100
			Median: 100
	2001-2005	9	Min: 89.6	Burundi, Ghana, Uganda
			Max: 100
			Mean: 98.2
			Median: 99
	2006 - 2010	71	Min: 0	Burundi, Cameroon, Ghana, Kenya, Malawi, Mozambique, Uganda, Zambia
			Max: 100
			Mean: 72.1
			Median: 92
	2011 - 2015	84	Min: 0	Benin, Cameroon, DRC, Ghana, Kenya, Malawi, Mozambique, Nigeria, Senegal, Tanzania, Uganda, Zambia, Zimbabwe
			Max: 100
			Mean: 43.4
			Median: 36.4
An. fuscivenosus	NO DATA
An. leesoni	NO DATA
An. parensis	All years (2012)	6	Min: 95	Uganda
			Max: 100
			Mean: 99.2
			Median: 100
An. rivulorum	All years (2012)	2	Min: 84.8	Kenya
			Max: 91.4
			Mean: 88.1
			Median: 88.1
An. vaneedeni	NO DATA

## Sheet: Gambiae complex-carbamates
Sibling species	Year range	No. records	Mortality (%)	Countries
An. amharicus	NO DATA
An. arabiensis	Up to 2000 (first year = 1996)	3	Min: 77.2	South Africa
			Max: 100
			Mean: 92.4
			Median: 100
	2001-2005	22	Min: 97	Cameroon, Kenya, Mozambique, South Africa
			Max: 100
			Mean: 99.8
			Median: 100
	2006 – 2010	99	Min: 75	Burkina Faso, Cameroon, Chad, Kenya, Mozambique, Senegal, Sudan, Tanzania,
			Max: 100
			Mean: 98.8
			Median: 100
	2011 – 2015	51	Min: 38	Ethiopia, Kenya, Mali, Malawi, Senegal, South Africa, Sudan, Tanzania, Uganda
			Max: 100
			Mean: 83.4
			Median: 96
An. bwambae	NO DATA
An. coluzzi	2001-2005	13	Min: 2.8	Cameroon, Côte d’Ivoire
			Max: 90
			Mean: 48.4
			Median: 52.6
	2006 – 2010	70	Min: 3.9	Benin, Burkina Faso, Cameroon, Côte d’Ivoire, Ghana, Mali, Nigeria,
			Max: 100
			Mean: 89.7
			Median: 100
	2011 – 2015	29	Min: 6.5	Benin, Burkina Faso, Côte d’Ivoire, Ghana, Liberia, Mali, Mozambique
			Max: 100
			Mean: 73.4
			Median: 85.3
An. gambiae ss	Up to 2000 (first year = 2000)	1	Min: 29.3	Côte d’Ivoire
			Max: 29.3
			Mean: 29.3
			Median: 29.3
	2001-2005	5	Min: 100	Mozambique
			Max: 100
			Mean: 100
			Median: 100
	2006 – 2010	28	Min: 37.5	Benin, Burkina Faso, Cameroon, Congo, Ghana, Guinea, Kenya, Malawi, Mozambique, Uganda, Zambia
			Max: 100
			Mean: 86.2
			Median: 95.5
	2011 – 2015	23	Min: 42	Benin, Cameroon, DRC, Ghana, Mali, Uganda
			Max: 100
			Mean: 83.5
			Median: 89.8
An. melas	All years (2005)	2	Min: 100	Cameroon
			Max: 100
			Mean: 100
			Median: 100
An. merus	NO DATA
An. quadriannulatus	NO DATA

## Sheet: Gambiae complex-organochlorines
Sibling species	Year range	No. records	Mortality (%)	Countries
An. amharicus	NO DATA
An. arabiensis	Up to 2000 (first year = 1986)	5	Min: 99.6	Botswana, South Africa
			Max: 100
			Mean: 99.9
			Median: 100
	2001-2005	26	Min: 9	Cameroon, Kenya, Madagascar, Mozambique, Nigeria, South Africa, Sudan
			Max: 100
			Mean: 88.5
			Median: 97.3
	2006 – 2010	90	Min: 3.8	Burkina Faso, Cameroon, Chad, Ethiopia, Kenya, Mozambique, Senegal, Sudan, Tanzania, The Gambia, Uganda, Zambia, Zimbabwe
			Max: 100
			Mean: 83.6
			Median: 93
	2011 – 2015	42	Min: 8	Ethiopia, Kenya, Malawi, Senegal, South Africa, Sudan, Tanzania, Uganda
			Max: 100
			Mean: 73.8
			Median: 84.5
An. bwambae	NO DATA
An. coluzzii	2001-2005	13	Min: 0	Benin Cameroon
			Max: 100
			Mean: 64.8
			Median: 79
	2006 – 2010	65	Min: 0	Benin, Burkina Faso, Cameroon, Côte d’Ivoire, Ghana, Mali, Nigeria
			Max: 98
			Mean: 30.9
			Median: 25
	2011 – 2015	16	Min: 0	Burkina Faso, Cameroon, Côte d’Ivoire, Mali, Mozambique
			Max: 97
			Mean: 27.8
			Median: 19.2
An. gambiae ss	Up to 2000 (first year = 1988)	9	Min: 16.2	Tanzania, Zambia,
			Max: 100
			Mean: 90.7
			Median: 100
	2001-2005	35	Min: 5	Angola, Burundi, Cameroon, Equatorial Guinea, Mozambique, Uganda
			Max: 100
			Mean: 81.3
			Median: 97
	2006 – 2010	61	Min: 0	Burkina Faso, Burundi, Cameroon, Congo, Ghana, Guinea, Kenya, Uganda, Zambia
			Max: 100
			Mean: 51.5
			Median: 48.5
	2011 – 2015	21	Min: 0	Burkina Faso, Cameroon, DRC, Ghana, Kenya, Mali, Tanzania, Uganda
			Max: 66.18
			Mean: 21.4
			Median: 15.7
An. melas	All years (2005)	2	Min: 100	Cameroon
			Max: 100
			Mean: 100
			Median: 100
An. merus	NO DATA
An. quadriannulatus	All years (2002)	1	Min: 53	South Africa
			Max: 53
			Mean: 53
			Median: 53

## Sheet: Gambiaecomplex-organophosphates
Sibling species	Year range	No. records	Mortality (%)	Countries
An. amharicus	NO DATA
An. arabiensis	Up to 2000 (first year = 1996)	3	Min: 100	South Africa
			Max: 100
			Mean: 100
			Median: 100
	2001-2005	10	Min: 100	Cameroon, Kenya, Mozambique
			Max: 100
			Mean: 100
			Median: 100
	2006 – 2010	79	Min: 58.5	Cameroon, Chad, Kenya, Mozambique, Senegal, Sudan,
			Max: 100
			Mean: 95.1
			Median: 100
	2011 – 2015	41	Min: 46	Ethiopia, Kenya, Mali, South Africa, Sudan, Tanzania, Uganda
			Max: 100
			Mean: 88.1
			Median: 95
An. bwambae	NO DATA
An. coluzzi	2001-2005	15	Min: 29.5	Benin, Côte d’Ivoire
			Max: 100
			Mean: 91.3
			Median: 99
	2006 – 2010	21	Min: 98.8	Benin, Burkina Faso, Cameroon, Côte d’Ivoire, Ghana, Mali
			Max: 100
			Mean: 99.9
			Median: 100
	2011 – 2015	24	Min: 16	Benin, Burkina Faso, Côte d’Ivoire, Ghana, Liberia, Mali
			Max: 100
			Mean: 87.8
			Median: 98.3
An. gambiae ss	2001-2005	2	Min: 100	Mozambique
			Max: 100
			Mean: 100
			Median: 100
	2006 – 2010	19	Min: 23	Benin, Burkina Faso, Congo, Ghana, Guinea, Kenya, Malawi, Uganda, Zambia
			Max: 100
			Mean: 91.2
			Median: 100
	2011 – 2015	22	Min: 68	Benin, Cameroon, DRC, Ghana, Mali, Uganda
			Max: 100
			Mean: 96.1
			Median: 100
An. melas	NO DATA
An. merus	NO DATA
An. quadriannulatus	NO DATA

## Sheet: Gambiae complex - pyrethroids
Sibling species	Year range	No. records	Mortality (%)	Countries
An. amharicus	NO DATA
An. arabiensis	Up to 2000 (first year = 1996)	3	Min: 100	South Africa
			Max: 100
			Mean: 100
			Median: 100
	2001-2005	67	Min: 75	Cameroon , Kenya, Madagascar, Mozambique, Nigeria, South Africa, Sudan, Tanzania
			Max: 100
			Mean: 95.6
			Median: 99.6
	2006 – 2010	218	Min: 0	Burkina Faso, Cameroon, Chad, Ethiopia, Kenya, Mozambique, Senegal, Sudan, Tanzania, The Gambia, Uganda, Zambia, Zimbabwe
			Max: 100
			Mean: 79.3
			Median: 87.1
	2011 – 2015	161	Min: 9	Ethiopia, Kenya, Malawi, Mali, Senegal, South Africa, Sudan, Tanzania, Uganda,
			Max: 100
			Mean: 74.7
			Median: 82
An. bwambae	NO DATA
An. coluzzi	2001-2005	38	Min: 19	Benin, Cameroon, Nigeria,
			Max: 100
			Mean: 89.7
			Median: 97.5
	2006 – 2010	144	Min: 0.9	Benin, Burkina Faso, Cameroon, Côte d’Ivoire, Ghana, Mali, Nigeria,
			Max: 100
			Mean: 73.2
			Median: 81
	2011 – 2015	44	Min: 1	Benin, Burkina Faso, Cameroon, Liberia, Côte d’Ivoire, Mali, Mozambique
			Max: 100
			Mean: 60.6
			Median: 63.8
An. gambiae ss	Up to 2000 (first year = 1999)	10	Min: 100	Zambia
			Max: 100
			Mean: 100
			Median: 100
	2001-2005	55	Min: 27	Angola, Burundi, Cameroon, Equatorial Guinea, Mozambique, Nigeria, Uganda
			Max: 100
			Mean: 88.8
			Median: 99
	2006 – 2010	139	Min: 0	Benin, Burkina Faso, Burundi, Cameroon, Congo, Ghana, Guinea, Kenya, Malawi, Mozambique, Uganda, Zambia
			Max: 100
			Mean: 75.2
			Median: 84.6
	2011 – 2015	48	Min: 0	Cameroon, DRC, Ghana, Kenya, Mali, Tanzania, Uganda
			Max: 100
			Mean: 48.7
			Median: 36.6
An. melas	All years (2005)	4	Min: 100	Cameroon
			Max: 100
			Mean: 100
			Median: 100
An. merus	NO DATA
An. quadriannulatus	All years (2002)	1	Min: 100	South Africa
			Max: 100
			Mean: 100
			Median: 100
